# Supplementary material for: The origin and widespread occurrence of Sli-based self-compatibility in potato
Source: Theor Appl Genet. 2020 Jun 8;133(9):2713–28. doi: 10.1007/s00122-020-03627-8 (PMC7419354; doi:10.1007/s00122-020-03627-8)
Supplement: Supplementary file 2 — ESM 2: Overview of DNA sequencing and k-mer data sets from IVP16-587 and IVP17-618 used for set operations. (XLSX 23 kb) [file 122_2020_3627_MOESM2_ESM.xlsx]

## Sheet: CoSSA IVP16 - IVP17
Clot et al, The origin and widespread occurrence of Sli based self-compatibility in potato.
ESM2: Overview of DNA sequencing and k-mer data sets from IVP16-587 and IVP17-618 used for set operations.
							depth cut-off = [2;+∞[			depth cut-off = [6;23]			Abbreviations
	(Sub-) Sample Name		Clean reads	Clean bases	Q20%	Operations (set theory)	N-unique k-mers		N-total k-mers	N-unique k-mers	N-total k-mers		SC	self-compatible
	IVP16-587	PSI IVP10-281-1	274495934	27449593400	98.64		901150136		18519600087				SI	self-incompatible
		PSC IVP11-389-22	289631520	28963152000	98.66		899477854		19567985932				PSI	Parent self-compatible
		BSI	284973330	28497333000	98.72		1198045543		19255020811				PSI	Parent self-incompatible
		BSC	284691622	28469162200	98.69		1178847493		19223586364				BSC	Bulk self-compatible
		BSC_spe				BSC \ BSI	62128547		355459231				BSI	Bulk self-incompatible
		BSC_spe_from_PSC (SC_coupling)				(BSC \ BSI) ∩ (PSC \ PSI)	36197339	0.58262	233128138	20972831	176247728		spe	specific
		BSC_spe_from_PSI				(BSC \ BSI) ∩ (PSI \ PSC)	16279893	0.262036	75054854				∩	intersection
		BSC_spe_from_both_parents				(BSC \ BSI) ∩ (PSC ∩ PSI)	1745424	0.0280938	10231178				∪	union
		BSC_spe_error				(BSC \ BSI) \ (PSC ∪ PSI)	7905891	0.127251	17305194				\	difference
		BSI_spe				BSI \ BSC	81326597		468264564
		BSI_spe_from_PSC (SC_repulsion)				(BSI \ BSC) ∩ (PSC \ PSI)	32202802	0.395969	205979154	17935863	153984838
		BSI_spe_from_PSI				(BSI \ BSC) ∩ (PSI \ PSC)	37514967	0.461288	203661649
		BSI_spe_from_both_parents				(BSI \ BSC) ∩ (PSC ∩ PSI)	1960548	0.0241071	11397340
		BSI_spe_error				(BSI \ BSC) \ (PSC ∪ PSI)	9648280	0.118636	21516105
	IVP17-618	PSI IVP10-281-5	284125412	28412541200	98.71		876456321		19236684552
		PSC IVP06-158-2	278430986	27843098600	97.85		790525979		18003880221
		BSC	282057546	28205754600	98.68		1168110282		18994315515
		BSI	270516546	27051654600	98.72		1133767832		18259287226
		BSC_spe				BSC \ BSI	87512765		382290557
		BSC_spe_from_PSC (SC_coupling)				(BSC \ BSI) ∩ (PSC \ PSI)	26854976	0.306869	144195892	11289401	91583743
		BSC_spe_from_PSI				(BSC \ BSI) ∩ (PSI \ PSC)	25028634	0.286	123775720
		BSC_spe_from_both_parents				(BSC \ BSI) ∩ (PSC ∩ PSI)	1770757	0.0202343	6538726
		BSC_spe_error				(BSC \ BSI) \ (PSC ∪ PSI)	33858398	0.386897	85734589
		BSI_spe				BSI \ BSC	53170315		273659563
		BSI_spe_from_PSC (SC_repulsion)				(BSI \ BSC) ∩ (PSC \ PSI)	15797772	0.297116	88886668	7326761	60586822
		BSI_spe_from_PSI				(BSI \ BSC) ∩ (PSI \ PSC)	25371481	0.477174	135893459
		BSI_spe_from_both_parents				(BSI \ BSC)∩ (PSC ∩ PSI)	1139634	0.0214337	4022214
		BSI_spe_error				(BSI \ BSC) \ (PSC ∪ PSI)	10861428	0.204276	24590447
		IVP16/17_SC_coupling				IVP16-587_SC_coupling ∩ IVP17-618_SC_coupling	2044542		11397830	905192	7394108
