# Supplementary material for: The origin and widespread occurrence of Sli-based self-compatibility in potato
Source: Theor Appl Genet. 2020 Jun 8;133(9):2713–28. doi: 10.1007/s00122-020-03627-8 (PMC7419354; doi:10.1007/s00122-020-03627-8)
Supplement: Supplementary file 3 — ESM 3: Frequency spectra of k-mers across all samples used in this study. (XLSX 120 kb) [file 122_2020_3627_MOESM3_ESM.xlsx]

## Sheet: kmer_frequency_PRJNA378971_CoSS
Clot et al, The origin and widespread occurrence of Sli based self-compatibility in potato.
ESM3 Frequency spectra of Total k-mers spectra of across all samples used in this study.
	Frequency	IVP16_587_BSC	IVP16_587_BSI	IVP16_587_PSC	IVP16_587_PSI	IVP17_618_BSC	IVP17_618_BSI	IVP17_618_PSC	IVP17_618_PSI	RH	US-W4	M6	C151	SRR5349572_PI_275260_verrucosum_2x	SRR5349573_PI_558288_etuberosum_2x	SRR5349574_PI_458424_jamesii_2x	SRR5349575_PI_275216_ehrenbergii_2x	SRR5349576_PI_365339_chomatophilum_2x	SRR5349577_Snowden_tuberosum_4x	SRR5349578_Atlantic_tuberosum_4x	SRR5349579_Kalkaska_tuberosum_4x	SRR5349580_Missaukee_tuberosum_4x	SRR5349581_Russet_Norkotah_tuberosum_4x	SRR5349582_PI_214421_andigena_4x	SRR5349583_Yukon_Gold_tuberosum_4x	SRR5349584_Spunta_tuberosum_4x	SRR5349585_Sierra_Gold_tuberosum_4x	SRR5349586_Shepody_tuberosum_4x	SRR5349587_Russet_Burbank_tuberosum_4x	SRR5349588_Rio_Grande_Russet_tuberosum_4x	SRR5349589_Purple_Majesty_tuberosum_4x	SRR5349590_Premier_Russet_tuberosum_4x	SRR5349591_Norland_tuberosum_4x	SRR5349592_Mountain_Rose_tuberosum_4x	SRR5349593_Kennebec_tuberosum_4x	SRR5349594_Katahdin_tuberosum_4x	SRR5349595_Irish_Cobbler_tuberosum_4x	SRR5349596_Garnet_Chili_tuberosum_4x	SRR5349597_Early_Rose_tuberosum_4x	SRR5349598_Dakota_Diamond_tuberosum_4x	SRR5349599_Burbank_tuberosum_4x	SRR5349600_PI_607886_andigena_4x	SRR5349601_PI_558142_andigena_4x	SRR5349602_PI_546023_andigena_4x	SRR5349603_PI_365345_andigena_4x	SRR5349604_PI_258885_andigena_4x	SRR5349605_PI_258874_andigena_4x	SRR5349606_PI_245940_tuberosum_4x	SRR5349607_PI_245935_tuberosum_4x
	2	68212743	61228993	11809036	20610195	81832698	65656666	14834853	14071876	87703216	140322323	80472307	35962773	77436040	91052077	69181571	148730728	163323209	22765814	20236467	41796244	17021925	16778314	83066308	145248991	155609969	164387522	121972778	149793552	129533206	142233090	144618050	127514248	140999654	163494420	109266912	104926147	133302183	163767272	199103835	179941998	104494533	110272136	173900014	97574138	196645029	168932440	181674710	103848784
	3	76010288	70980450	4343102	9879813	77125170	67115109	6211336	9757931	48323787	133431446	10681085	21921559	89414902	94847452	78472487	114779879	122092754	12363269	15394912	12218863	17241834	11793310	87663824	137114718	141812105	151424763	123657553	141982307	126952391	141234546	134658033	128266604	134858540	150399457	116714241	116259583	137325494	154761597	164328419	156514324	100376840	109649576	149612529	100841284	169559260	154490804	160098734	105850815
	4	83134800	82963439	5759266	11254938	78442254	72582283	7871689	15193234	46923061	109655379	4731298	29717548	86193800	82194056	78781930	78931177	82107782	15047930	19596050	9682123	23634459	14756269	84811568	115531440	117298406	124947816	111532191	124979081	110891212	122923586	113239648	113255195	116352832	122238353	109169281	112015203	123680582	129133223	124131256	124053038	91749017	99603252	118501138	95796359	130854701	125836112	125872180	99070086
	5	84296116	89601707	10014487	17483298	77655030	75704963	12604995	24119207	49616391	82778886	2700813	38715664	70952965	61041684	71078406	49093203	51785632	20175223	25434854	10691394	31103204	19171382	77470324	93793507	93991653	98962450	95033849	103100360	92575047	100381488	92604637	93698706	96582055	95861193	93977934	98607303	103022784	102897588	93568627	96011726	82415659	87002690	93693898	87089605	98763553	98982227	97024546	88456930
	6	81114543	90507325	17026795	27183727	74810617	75597363	19607038	35100060	52143799	59613021	1798722	45850242	51460153	40230812	58074181	28297033	31248404	26298296	31841717	13233618	38451177	24146777	69834333	77204687	76093836	78636341	80156362	83820456	77580355	81363267	76766866	77033906	79906143	76696300	78936434	83969582	83624879	82006018	72696517	75096163	72710531	75152823	75506025	77581803	76594687	78584002	76747160	77262666
	7	75269396	86806160	26579506	38782515	70354338	72662909	27809754	46182207	53289843	41643095	1325237	49656170	33846973	24428470	43513102	15548248	18356617	32574830	38170370	16704468	44794590	29189767	63159465	64977918	62846197	63417038	68109316	68968986	66142893	66983537	64876640	64677446	66398651	63211093	66992628	71627023	68403218	66199645	57720311	59585640	62533102	64773423	61241849	67940032	61025943	63393803	62187319	66484729
	8	68474511	79994316	37649608	50177425	64994190	67658811	35852176	55356118	52569559	28199079	1076623	50220729	20741414	14239666	30159317	8459010	10761313	38341542	43833711	20827223	49465596	33718246	57213321	55178302	52370541	51834295	58318944	57654973	56876891	56076565	55058717	55619473	55154426	52955738	57998547	61655232	56908119	53811814	45910945	47616612	51871182	55598837	49051998	58483744	49003121	51425411	50700244	56540954
	9	61659970	71671112	48686762	59298273	59143985	61615291	42188514	61067375	50137566	18626027	967492	48402655	12271221	8327799	19658943	4788897	6478328	42875469	48338351	25396787	52074329	37453616	51694001	46582266	43649960	42484889	49916515	48805781	48839801	47445554	46380194	48551773	45553607	44306716	51006814	53450148	48016519	43758182	36047092	37858019	41355057	47262418	38412658	49473898	39069894	41445986	40861741	47411366
	10	55366580	62950289	57853787	64540826	53241973	55303585	45824617	62720752	46397949	12167514	956264	45579790	7265537	5064214	12265628	2913969	4134172	45854010	51317870	30221817	52526507	40009734	46448028	38732211	36055026	34626090	42491207	41465324	41494600	40355770	38411000	42475679	37183918	36636996	45138562	46540935	40902542	35340099	27746097	29688521	31614111	39434521	29232314	40962504	30692983	32897761	32269528	39174096
	11	49804366	54666837	63687082	65352372	47677577	49244345	46364126	60614907	41865550	7993567	1006846	42589239	4485917	3309219	7532897	1927414	2826505	47068964	52558782	35019798	51000777	41236974	41315738	31486529	29381737	27919000	35809182	35111501	34678585	34169636	31176450	36985305	29860714	29709342	39997355	40457120	34946227	28188518	20900914	22879762	23215046	32141977	21686900	33033162	23613689	25643852	24917561	31744583
	12	44882575	47217264	65385815	62119711	42631799	43650511	44237870	55720570	37123569	5388109	1101748	39935624	2956195	2332144	4693264	1384047	2064906	46529840	52111707	39492596	47972664	41161337	36185445	25024092	23553840	22193645	29662522	29530643	28342518	28697643	24747367	31851852	23574748	23573792	35252069	35028174	29828301	22157975	15443442	17325494	16507764	25471046	15765855	25879824	17871339	19553554	18782073	25191198
	13	40595366	40771604	62990382	55961216	38227990	38728435	40491211	49268580	32620549	3777104	1224992	37725851	2099251	1746695	3059699	1054847	1592787	44551491	50083259	43314006	43934183	39880758	31123384	19423528	18557467	17331187	24094003	24532436	22671419	23827500	19182191	27024797	18267096	18278835	30857280	30138062	25299718	17077979	11260377	12925386	11523173	19659502	11365460	19746181	13324265	14650821	13906765	19509404
	14	36769379	35305778	57427357	48330930	34511031	34540280	36168710	42470320	28636186	2788588	1367050	35693908	1578820	1362202	2118585	830049	1274432	41546268	46881802	46271755	39585619	37693919	26233037	14796798	14392718	13318593	19147198	20076057	17736598	19492803	14610709	22568268	13890856	13876219	26680375	25670419	21266046	12959900	8167589	9551778	7998235	14814296	8180404	14751467	9863959	10809869	10187516	14810369
	15	33327633	30778240	49889222	40468090	31407443	31102845	32188207	36145037	25235846	2149428	1506218	33537798	1239260	1092860	1563141	674740	1044944	37999654	42921534	48147605	35378524	34927899	21619650	11115501	11020072	10129069	14929204	16204940	13608701	15732386	10953349	18501751	10437744	10402316	22740697	21557321	17609767	9711989	5949274	7033997	5624721	10981632	5964721	10851867	7315417	7968055	7451382	11092639
	16	30238574	27099429	41761889	33454574	28903203	28302490	29134026	30863091	22430789	1719376	1643837	31053336	1006633	902858	1217827	561625	873865	34324761	38712093	48783645	31685402	31988783	17407007	8304667	8380073	7614151	11456948	12884902	10309011	12482498	8149280	14914700	7798275	7738811	19091115	17841209	14386519	7232396	4416888	5222348	4082288	8092158	4454059	7943888	5486660	5897620	5494109	8220544
	17	27480013	24101211	34173710	27776014	26827606	26066661	27195939	26691605	20051565	1409846	1767137	28205566	837239	754573	979169	476264	740694	30882902	34585599	48224194	28568966	29068329	13729291	6223637	6344048	5732964	8701806	10136413	7760510	9802880	6087445	11850897	5856211	5786528	15749035	14551025	11569255	5418877	3352426	3938259	3085550	6010639	3430333	5870932	4189059	4422464	4133097	6110461
	18	24991548	21684871	27855121	23627716	25104301	24231272	26161516	23616260	18065431	1184206	1883441	25039969	702391	641318	808142	407628	635461	27931477	30865460	46562957	26136295	26497992	10662447	4730208	4830951	4356057	6597597	7911295	5856829	7627197	4609560	9334205	4445009	4378704	12790853	11668719	9204788	4120330	2623414	3044172	2427339	4539471	2717177	4427253	3283158	3403908	3193527	4599241
	19	22769355	19683596	23078556	20817615	23650495	22700319	25768318	21366030	16312240	1009574	1997741	21666816	600066	552556	678440	353659	549953	25554110	27729279	43937916	24307713	24264143	8216908	3674211	3735485	3359222	5053460	6174365	4474157	5917976	3563711	7293099	3441127	3386346	10268970	9262050	7269555	3217017	2108892	2416580	1976507	3511191	2210130	3438392	2638230	2696255	2547608	3536065
	20	20805453	18051151	19817637	19027992	22309830	21321722	25544598	19682479	14729339	872635	2103836	18343548	517846	478894	579206	309047	483067	23720920	25177012	40661597	22952555	22488828	6323379	2929190	2933258	2653587	3921528	4836748	3490940	4615555	2828043	5683069	2728597	2696213	8157734	7300514	5713133	2566343	1753139	1972149	1645263	2786894	1837536	2761068	2173789	2202260	2094264	2791821
	21	19032095	16640325	17811765	17889943	20995020	20008263	25197131	18329945	13230748	762877	2207290	15180024	451771	420162	500085	271846	424537	22336762	23281269	36985734	21899849	21129010	4892662	2406702	2355978	2145924	3109490	3829049	2796615	3634688	2306792	4466782	2218382	2201137	6439064	5732713	4501531	2110197	1486900	1643747	1409050	2288060	1563563	2284344	1834389	1848689	1760315	2266885
	22	17446092	15431875	16732767	17091615	19633442	18691428	24468951	17143647	11804590	667451	2312178	12363633	397733	373584	435956	242840	375802	21328940	21878686	33173207	21056705	20109237	3827304	2012085	1942777	1785769	2537350	3088053	2298828	2911682	1929413	3553169	1849349	1846976	5095114	4530320	3569901	1777911	1284935	1397123	1217782	1924729	1346885	1934466	1573892	1580102	1506466	1890244
	23	15947844	14312706	16164904	16364712	18202763	17311319	23244059	15957188	10466748	594686	2426570	9936929	352364	332612	384487	218679	335738	20585592	20827600	29485590	20306177	19312311	3058686	1726643	1636134	1517243	2118943	2534763	1939660	2367864	1652513	2858904	1573683	1586633	4052012	3624677	2874926	1525059	1125731	1211999	1064032	1654968	1176516	1675673	1372058	1377651	1314974	1611994
	24	14537930	13248691	15781701	15564078	16707615	15854814	21540421	14699567	9175099	530361	2540531	7910221	314337	298202	341663	197509	303951	19968758	20016827	26092004	19584417	18690605	2503468	1502556	1401917	1309564	1803420	2121848	1667997	1965874	1441320	2346187	1367856	1382275	3267107	2934037	2351646	1330623	990769	1064329	934766	1438458	1033714	1468146	1207513	1212840	1158871	1399649
	25	13184681	12196911	15379899	14604255	15121670	14367313	19457701	13387915	7988945	476139	2677632	6294330	281850	269265	303959	178981	273892	19391003	19348013	23109171	18852755	18175251	2097470	1326131	1223859	1143990	1562468	1817446	1461962	1669286	1265251	1964331	1197877	1220105	2670792	2418308	1961115	1173255	882264	944659	827217	1269899	920172	1294781	1075699	1076246	1028967	1234297
	26	11892224	11147553	14828052	13475637	13475748	12817825	17124334	12017493	6890273	429821	2818683	5024295	252401	244973	274046	162366	247859	18788494	18711356	20568917	18095736	17647847	1800245	1174663	1080702	1012342	1381242	1575799	1291274	1450165	1123250	1679068	1061185	1079694	2231407	2044268	1665007	1041484	789953	844033	741161	1130048	823873	1153951	960497	961673	919766	1097829
	27	10633621	10101640	14044359	12220161	11855836	11285228	14722854	10644172	5899892	390957	2966246	4047847	229500	222167	248133	149043	225092	18112815	18080877	18521798	17330067	17134778	1572348	1055535	963304	906279	1229026	1384676	1154873	1271213	1006711	1459050	949158	966404	1897861	1754383	1443120	932038	712959	759962	666710	1007977	739291	1031149	863313	864309	829186	983042
	28	9411440	9059203	13020367	10873400	10288619	9795489	12382109	9290033	5037654	353539	3123738	3313298	206607	204423	224294	137133	207219	17383951	17413133	16917072	16570693	16573593	1393145	951804	864249	817891	1100007	1235556	1033241	1128916	904652	1286132	851375	869855	1641833	1530604	1268885	837628	643569	684390	601026	906615	670832	925127	780126	780786	746479	881682
	29	8266586	8036298	11824968	9524017	8811593	8411983	10224867	8009555	4289906	321876	3291046	2766840	188811	186536	205042	126345	189602	16602481	16692340	15712379	15823253	15986841	1243306	861313	779568	740464	993110	1107389	930619	1007679	815857	1147580	768148	787685	1446720	1360954	1123368	760310	585230	621521	543777	820216	609304	836391	707459	711606	677500	796318
	30	7172889	7055371	10509341	8203145	7454935	7140442	8323680	6830675	3645964	296039	3467741	2361441	173882	171967	189232	116597	174518	15783328	15926405	14833365	15076435	15372929	1118348	782383	706628	672633	898423	1001517	846611	912307	740659	1030670	699029	716300	1290669	1219445	1007091	691335	537128	565961	494795	743626	555299	758790	646362	649620	618785	725126
	31	6186391	6133358	9188684	6981498	6257392	6014581	6702058	5783863	3098710	272966	3653980	2064158	158126	159025	172386	108748	162827	14945515	15121068	14197765	14357094	14737948	1011174	713251	646045	613610	817157	908009	769792	828607	674512	930009	637786	651293	1165012	1102416	912053	631840	492017	520597	454391	676488	508344	695067	592433	593028	565953	659954
	32	5286758	5292242	7895788	5897824	5218893	5035491	5379086	4863745	2645818	249479	3841223	1827216	146858	147337	159245	100894	150450	14126436	14306714	13758848	13665102	14097810	920916	652490	591205	559635	749506	832612	705942	754668	621300	845822	582716	595206	1056487	997329	824631	579193	450388	477054	417371	621403	468737	633519	544782	546980	519989	606019
	33	4498705	4530091	6685234	4943209	4344483	4200651	4324991	4075192	2270171	229899	4047561	1644799	136203	136842	147403	94805	139264	13344625	13506918	13430256	13022157	13483008	841176	600045	542170	516862	684288	760964	650521	694606	570227	773494	536073	547910	963775	914382	755952	532853	413917	438763	384690	570088	432090	583535	502741	503194	479096	557651
	34	3819266	3855898	5609754	4134459	3624228	3510059	3507450	3423522	1967696	214566	4254478	1491779	125779	129250	137323	89322	129574	12602737	12743017	13174790	12419513	12884078	770016	550746	500435	475580	629631	698804	598152	637902	527677	710803	496326	502945	882288	837816	689448	491586	381793	406472	353461	526209	398761	538272	466084	465525	442131	514600
	35	3243540	3279344	4691496	3464330	3041909	2955129	2890514	2896739	1716454	201032	4481756	1362078	117184	121293	127993	84209	121534	11942243	12025106	12953746	11838806	12318558	707207	510545	463147	439062	580996	642085	551932	587267	488881	653113	459404	466655	810539	771502	634846	457056	354386	375559	326551	485037	371922	498217	432402	430256	409431	474368
	36	2762325	2786433	3908067	2914668	2576628	2501467	2431768	2458930	1516128	187895	4719826	1250917	109626	113551	118787	79052	113866	11326925	11350812	12724461	11292963	11790095	653061	474967	428286	407665	536070	595690	510058	545648	453716	601675	426210	434059	749100	714817	586509	420881	330372	348884	304048	450042	344826	460337	403224	399046	380141	441574
	37	2366954	2377813	3270943	2477456	2205033	2149445	2089286	2112094	1347372	174910	4977263	1148537	101652	106612	110740	75555	107217	10791626	10737463	12503575	10769255	11310628	604081	441262	399377	379438	497214	553521	474012	504038	422566	558194	397015	402946	692243	658902	545754	391039	308818	325025	282693	417998	321203	427399	376107	372297	352858	409189
	38	2044516	2041011	2764004	2121668	1920394	1869423	1838840	1831680	1212120	162502	5254043	1063200	94956	99953	104857	71391	100804	10314156	10182622	12246853	10248632	10873967	560789	410994	371790	352773	463046	516751	443025	471399	393834	517059	370567	376229	637835	610590	505003	366424	288774	304256	263713	391514	300703	398892	352511	348191	329520	383294
	39	1783493	1771646	2353208	1843939	1696307	1648922	1657414	1606114	1096646	152031	5552311	982568	89308	94561	97930	68006	95006	9901555	9689051	11969128	9763612	10473306	521131	384001	349273	331865	432077	482023	413651	441197	367605	481041	346449	351720	591103	567612	467790	342387	270639	284359	247135	366468	281072	372149	328202	326191	308466	357064
	40	1569667	1553260	2033304	1620560	1522297	1478161	1512769	1427593	1000151	142392	5869969	907306	84024	90002	92856	65094	88982	9521813	9240536	11671238	9273549	10098255	487962	359841	325671	311337	404735	448273	386907	409423	345569	448945	324277	330392	549344	530054	439762	320584	253111	267805	232528	342066	263489	349959	309010	304992	289770	333669
	41	1397329	1375769	1783269	1441195	1384559	1337992	1402263	1282380	919378	134188	6205097	844099	78497	84679	87229	61727	84277	9201127	8851613	11335098	8789331	9764713	452576	337682	305857	291267	379247	419163	363458	383115	323777	417743	302703	311111	512611	493824	411917	301154	238716	250058	217236	320185	247114	327379	290044	287250	272320	313082
	42	1261223	1234667	1586800	1302710	1272783	1223270	1313441	1163437	849308	125825	6553418	782060	74521	80104	82832	58635	79601	8907939	8491200	11002540	8315431	9438084	424414	317019	287587	273571	355142	393449	341443	357756	304245	392699	283042	291919	479944	462223	383813	282603	224373	236253	203415	300814	232113	308069	273448	268608	256172	295097
	43	1149617	1114951	1435715	1188324	1180237	1128890	1239825	1068363	788323	118975	6918820	726052	70595	75963	78474	56103	76253	8636951	8161029	10660401	7843176	9126713	398527	298444	270924	256863	335043	369731	320905	337290	285665	368604	267794	274932	451107	435016	360995	266013	210583	222311	192453	284168	219304	289694	257550	253788	241210	278432
	44	1054878	1015640	1305948	1093347	1100535	1053205	1173330	989724	732207	111939	7286279	677862	66559	71913	74554	54245	72558	8371627	7860188	10317496	7382399	8840633	375712	279084	254901	242339	314579	350219	301746	316922	269716	347454	253121	259040	422286	407028	337758	250943	199154	210271	179934	266255	205869	271558	242687	240107	228214	261664
	45	977661	939188	1202844	1014325	1031040	985077	1110025	918534	684772	106306	7646619	634187	63857	68522	70752	51728	68986	8120302	7570119	9986545	6935001	8568760	352912	264654	239738	228838	297149	330892	285435	298082	253320	328048	239775	244019	397724	383648	320375	236691	187085	197814	168860	252092	196484	256081	229797	225530	214965	246678
	46	911033	871188	1116501	947388	970384	923629	1050948	858297	641890	99842	7988375	595041	60302	65951	67602	49755	66385	7871485	7287874	9658263	6497599	8281497	333653	248762	226913	216079	281935	311441	269543	281801	238770	309675	226198	231351	374181	362255	301973	224593	177225	188800	158506	238159	185718	242508	218558	213850	202748	233110
	47	852140	812840	1043041	885724	913382	870691	994417	799951	603576	95159	8295165	557981	57286	63092	64515	47837	63069	7632888	7009452	9342939	6063186	7999527	315509	235396	213991	204264	265343	296367	255892	267799	226302	291677	214974	218743	354108	343023	287367	213014	168120	178387	150810	226576	175464	228709	205738	202905	192457	220768
	48	799835	762428	980356	832802	860908	822163	938559	753120	569466	90265	8593645	526419	54028	60062	61608	45584	59537	7388709	6745190	9056042	5642822	7719276	299055	222430	203634	195145	252094	280789	242377	254365	215602	276309	202990	207824	334798	323369	269698	202215	158866	168896	143055	213837	166909	217433	193498	191916	183589	209354
	49	754205	714794	922188	785200	811285	774013	886160	708213	536020	85551	8827007	496610	51741	57618	58802	43816	56581	7139787	6475589	8770701	5235399	7439415	282221	211361	193716	184867	237960	265635	229873	239074	205027	263214	193732	195669	316336	307397	255245	190760	151083	159784	135608	202804	158527	206676	183765	182808	174232	198282
	50	710883	673610	872103	740579	768786	731268	837743	666623	507745	81234	9011884	470263	49323	55643	55874	42278	54222	6886442	6214526	8505381	4849018	7152736	267945	200547	183298	175725	226716	251518	218715	226838	195076	249913	185008	186430	300775	291050	241655	181018	144016	152557	128778	193507	150725	196468	174951	174164	165412	188790
	51	672790	637371	827748	700043	726426	690641	788773	630032	478530	77557	9138902	443666	47247	52996	54152	41075	52238	6627504	5942943	8267094	4485991	6860951	255654	191155	175082	166800	215565	239740	208346	216084	185382	237378	175153	177202	286289	275562	230078	173072	136860	145779	124009	184737	143933	184611	167562	165638	157180	179209
	52	637886	603954	785356	660921	685947	655373	740791	594774	453268	74434	9197158	421378	45574	51378	52043	39833	50407	6363400	5680234	8025363	4139913	6577809	243159	180998	168309	158866	206527	227275	199762	206397	176897	225072	167354	168663	271462	263123	218789	164782	129725	138865	117588	175931	137846	176626	158492	157869	149752	170196
	53	603664	571320	745334	626612	651662	619880	698337	563286	429662	71100	9181360	403120	43172	49741	49645	38220	48253	6091532	5421411	7806698	3802715	6280598	231156	173562	159421	151583	195824	216047	187558	196484	167639	214741	159401	161450	258231	250004	207667	156740	123192	132606	112383	166741	130217	168657	151352	150186	143447	163097
	54	571868	541603	710450	594029	616731	586682	657570	531603	408606	68299	9095027	378835	41542	47706	47425	37262	45964	5815768	5160571	7584509	3495244	5980411	219240	166550	152498	145162	187153	205080	180320	187091	159595	204209	150958	154230	245670	239240	198794	149957	118533	125912	107542	159767	124625	161585	144754	143431	136005	154975
	55	542928	516978	676245	562332	580842	555244	619915	503302	388219	65469	8952283	361595	39468	46340	45423	35943	44578	5538291	4908057	7372177	3203851	5688519	209792	157702	145724	137941	178791	197193	171198	179451	153014	194540	145404	146293	233863	227221	190174	142841	112656	120655	102498	153141	118554	154503	137925	137060	129668	148579
	56	518031	491250	643204	532179	551885	528693	581142	478311	370689	62901	8728142	343744	38090	44328	44126	34987	42985	5252606	4646824	7167994	2935227	5404829	199797	151424	139586	133050	169336	188326	163301	171680	145593	185104	139278	139396	223851	216915	180773	137321	107790	115939	98301	145020	114842	146881	131280	130809	125046	140630
	57	491573	468355	612118	505147	522968	500788	547599	454055	350786	60094	8456630	329245	36860	43223	41744	33450	41364	4966160	4391487	6966310	2688080	5109110	191270	144653	133987	127271	163075	179811	157194	163199	139220	178428	133420	133502	214097	208169	174357	130902	103528	110666	93876	139741	108948	140724	126171	125981	119487	136469
	58	467665	445646	582640	479769	496633	474994	516598	430725	333366	57547	8129765	314258	35711	41646	40813	32731	40142	4680308	4143818	6760060	2459376	4821220	182049	138583	126920	121285	156406	172629	149790	156114	133393	170178	127571	127747	205203	197660	166108	124986	99377	105560	89633	134044	105017	133337	121460	120960	114416	130498
	59	445306	424434	553706	455701	472124	454567	489394	409057	318020	55568	7745621	299048	34254	40389	38910	31655	38518	4404777	3900822	6557257	2250804	4544411	176296	132506	122889	116732	149957	165508	143879	149083	128429	163649	122885	122760	197104	189237	159284	119978	95359	100185	85420	127675	100328	127752	115977	115439	109626	124003
	60	425229	405048	525524	432569	450005	432792	464152	391076	303870	53536	7348421	286624	33113	39259	37803	30855	37720	4127592	3661706	6346735	2057388	4265760	167659	127507	117432	111893	142797	157963	137999	142986	122320	156830	117967	117500	188732	181603	152804	115048	91551	97309	82553	123075	97243	122303	110724	110741	104852	118577
	61	405955	386739	499743	413382	429213	412571	441764	374418	291282	51380	6942832	273208	31480	38290	36874	29881	36553	3856844	3424531	6140309	1884169	3995692	160218	122370	112897	107204	137390	151085	131862	137262	118126	149587	113690	112845	180077	174519	146915	110536	88211	93709	78898	119192	92317	117434	106558	105764	101508	114466
	62	389250	369383	475353	393454	411341	393426	419843	355499	279370	49216	6514818	262374	30492	36639	35373	28985	35839	3589928	3200179	5924896	1723862	3734961	154207	117554	108672	103551	131901	145972	126546	131349	112760	143612	108880	107739	171778	167346	140956	106280	85003	90276	76171	114285	89685	113144	102706	101068	97663	109130
	63	372634	352858	453158	374698	393072	376409	400917	340817	266053	47421	6098429	251250	29952	36280	34088	28265	34800	3342691	2978248	5711444	1581624	3482008	147339	112904	105197	99060	126787	140306	122638	126456	109865	139110	104611	104116	165185	161467	135714	103247	82109	86333	72866	108872	85922	109474	98938	98213	93814	106319
	64	356453	337676	431989	359868	376090	361119	384462	324164	255083	45671	5694901	241834	28535	35038	33183	27674	33382	3092380	2769542	5502751	1454250	3240071	142060	109114	101487	95188	121745	134934	117986	121044	104864	132950	100726	99736	158707	155183	130083	98142	78429	83799	70186	105689	82990	104588	94625	94335	90687	102050
	65	340802	323667	412166	344286	360015	345186	369447	312132	244345	44120	5302579	232006	27512	34176	32414	26541	32575	2857548	2568462	5293213	1340541	3016504	136293	105176	96941	92528	116969	129998	113832	116989	101431	128127	97008	96352	153427	148934	125517	94598	75015	79754	67319	101496	80569	100519	91797	91276	86730	98408
	66	327581	311272	393219	330093	346968	331350	356252	300303	234877	42468	4939821	223116	26789	33208	31062	26051	31927	2631552	2377015	5086784	1239202	2797300	131565	100510	93140	88940	113408	125418	109849	113718	97409	123932	92949	93108	147071	143038	120690	91066	72356	77649	64862	97470	76791	97081	88024	87946	83555	94567
	67	313485	298710	375979	316426	332432	318547	342081	288058	226995	41105	4600870	216035	25821	32239	30215	25186	31209	2423959	2197421	4889182	1147451	2590971	126677	96870	89503	85450	109230	121113	105104	108363	94240	118749	89744	90153	141981	137907	116252	88130	69386	74275	62517	93491	74495	93375	84757	85174	80391	91232
	68	301906	288194	361371	303992	318832	304659	329182	276687	217288	39438	4305285	206171	24806	31254	29772	24924	30147	2229847	2029395	4685764	1067451	2398012	122046	94434	86316	82276	105822	115984	101174	103921	90638	114394	86736	86874	136978	133183	111990	84908	67442	72358	60551	90275	72107	89885	81778	81982	77283	87949
	69	290164	276777	346474	293005	305696	294553	315123	264587	208942	38287	4042478	199610	23910	30485	28766	24115	29656	2051804	1874265	4488379	994381	2213307	118293	91405	83468	79428	101619	112364	97826	100971	87664	110913	83107	84095	132244	128411	108109	82264	65271	69570	58384	86987	69445	87133	78696	79148	74663	85449
	70	280089	267051	331729	281464	296722	283922	303630	255167	201625	37395	3819648	193610	23073	29987	28302	23482	28533	1881204	1727463	4298328	934364	2043356	114778	88314	80681	76676	98322	107519	94461	97078	85159	107165	80357	80081	126998	122565	104621	79376	63173	66755	55877	83921	66890	84001	75202	76387	72328	81994
	71	269896	257221	320296	270213	285169	273497	293069	245424	194160	35862	3634960	184776	22594	29298	27426	22858	27978	1727547	1591553	4113658	873954	1884029	109602	85763	78098	74073	95170	103271	91183	94309	82492	102244	78077	77663	121440	119454	100656	76985	61242	64613	54306	80930	64549	81090	73508	74201	69875	79337
	72	260695	247591	308528	261118	274458	263133	283061	236123	187625	34511	3484577	178801	22007	28582	26574	22475	27286	1587787	1468106	3928895	825520	1736320	106039	83255	74948	71419	91662	100793	88067	90972	79549	98944	74966	75507	118699	115060	97080	74496	58980	62916	52788	78305	62516	78147	71016	71464	67469	76979
	73	251415	237937	297073	251728	264161	255140	272388	227627	179975	33370	3366903	171758	21248	27599	25886	21939	26744	1460836	1353406	3753688	778247	1604025	102444	80169	73260	69257	88032	97160	85600	87249	76709	95482	72691	72805	114803	111680	94118	71653	57018	61090	51227	76304	60707	76099	68904	68573	65810	73942
	74	242134	230840	286220	243110	255138	245385	263208	218750	173963	32446	3282086	166573	20530	26850	25238	21182	26084	1346325	1249085	3586124	740305	1481541	99436	77091	70478	66299	85246	94275	82951	83978	74420	92674	70379	70483	110412	108074	90850	69636	54746	59019	49343	73089	58460	72722	67202	66827	63871	71519
	75	235063	222590	277746	233329	246892	238270	252481	212508	168695	31278	3231973	161312	20184	26281	24826	20893	25401	1243843	1157612	3421457	702952	1369815	95879	74997	68544	64997	82778	91700	79654	81887	72487	89395	68345	68089	107357	104416	88065	67616	52873	56772	48277	70398	56355	70722	64823	64938	61464	69512
	76	227606	214617	267960	227036	238728	230511	244339	205400	163583	30827	3209958	155334	19632	25734	24483	20381	24856	1151935	1074069	3261697	671398	1268818	92543	72887	66294	62714	79591	87399	76553	79068	69904	86346	66089	65933	104378	100291	84723	65048	51113	55364	46296	68505	54736	68443	62875	63186	59402	67068
	77	219230	207540	258850	218829	230498	221167	235790	198427	157746	29741	3211440	150189	19021	25206	23507	19746	24663	1071811	997042	3112487	642322	1174978	89955	70644	63625	60509	77259	85286	74108	76090	68018	83626	63699	64520	101194	97530	83087	62866	49895	53770	44910	66200	52728	66469	60865	61167	57777	65135
	78	211913	201191	250292	212067	222827	215106	227452	192412	152906	28779	3240341	145689	18358	24616	23476	19271	24027	999531	930610	2961280	614869	1092131	86612	68751	62225	58822	75067	82310	72399	73833	66444	80782	62041	62315	97461	94573	81027	60851	48582	51763	43057	64290	51256	64229	59517	59137	56140	62639
	79	205128	194148	240152	204944	215319	208146	219374	185272	147428	27750	3286866	142138	18215	24014	22652	18719	23325	937888	870644	2816146	591676	1017039	84739	66077	59986	57006	72983	79760	70282	71549	64216	78287	60159	60782	94174	91520	78082	59475	47232	50572	42088	62103	49561	62582	57344	56868	54666	61436
	80	198274	187545	232316	197180	209368	201834	213308	178653	142365	27294	3362571	136986	17748	23203	22354	18389	22887	881931	814266	2674546	567775	949560	81608	64607	58035	55961	70884	77602	67901	69792	62356	76388	58549	58514	90939	88950	76525	57476	45845	48926	40930	60862	48703	61336	55710	55405	53039	59541
	81	191752	181995	225291	191970	202393	195224	205877	173928	138342	26754	3453790	132757	16964	23040	21932	18109	22698	831537	768299	2544211	547270	891290	79511	62180	56122	54266	68660	75627	65637	68322	60234	73794	56655	56792	88160	86327	74066	55742	44778	47730	39614	59075	47215	59326	53864	54487	51529	57698
	82	186453	176933	218065	185875	195785	188627	199165	167318	134398	25695	3560253	128417	16867	22308	21136	17499	22471	788545	725909	2414811	526778	835725	76972	61221	54742	52529	66692	73410	64449	66272	57918	71373	55283	54561	85069	83574	71974	54780	43521	46328	38549	57651	45754	57310	52060	52767	49726	56167
	83	180394	171591	212135	178980	190333	184099	192260	162564	129394	24788	3683561	125009	16049	22135	20906	17104	21762	750718	685196	2291050	509241	785592	74761	59638	52988	51006	64488	71549	62813	63911	56195	69301	53450	52981	83120	80907	69642	52155	42205	45059	37370	55793	44134	55967	50810	51319	48304	54707
	84	175311	166001	205336	173981	184871	178356	186856	156553	126432	24160	3825547	119466	15859	21206	20539	16646	21449	717618	649896	2171146	490908	744745	72611	57613	51227	49378	62282	69985	60518	62476	55048	67340	52787	51448	80785	78534	67962	51096	40815	42920	36400	53920	42770	54295	49345	49752	47423	52931
	85	170233	162226	199850	168245	178795	173051	180552	151326	122975	23842	3980281	117044	15381	20781	20373	16620	20932	687137	620904	2054609	474749	705039	70175	56187	50143	48010	60671	67941	58983	60324	53300	65625	50861	50344	78804	76726	65476	49673	39814	42427	35597	52160	41613	53228	47713	48461	45507	51180
	86	165794	157047	193666	163850	174390	167138	175397	146973	119120	23174	4146336	113131	15202	20444	19805	16181	20787	661122	591036	1941311	462558	670239	68321	55177	48458	46670	59258	66055	56830	58524	51875	63344	49663	49204	76554	74368	63534	48601	38513	41227	33957	50779	40276	51583	46965	47180	44878	49863
	87	161191	152337	188128	158145	170129	163079	170684	143595	115907	22694	4329409	109773	14959	19920	19235	15763	20672	638670	566829	1833628	445740	637865	66420	53852	47360	44892	57573	63987	55657	57401	50457	61688	48322	48019	73726	72257	61905	47548	37474	40232	33623	49673	39230	50622	45811	45852	43265	48356
	88	155802	147718	182034	152968	165618	158435	165439	139289	112648	22033	4530272	106434	14484	19576	19398	15512	20220	618367	542792	1731932	432989	609700	65282	52015	46128	44138	56324	62604	54093	55007	48926	60785	46881	46466	71530	70663	60315	46209	36586	39207	32872	48850	38537	49180	44456	44845	42048	46510
	89	151884	143414	176570	148668	160496	152773	161652	135451	109988	21654	4736164	103823	14367	19073	19265	14758	19564	601243	522545	1639040	420104	586231	62659	50871	45340	42857	55001	61255	52553	53807	48122	59019	45448	45416	69574	68036	59086	44896	35811	38349	32062	47377	37416	47985	43581	43645	41213	45576
	90	147731	139548	172551	144659	155471	149064	156612	131511	107111	20805	4948715	100926	14024	18489	18600	14552	19227	583083	505008	1545272	407755	562579	61368	49759	43661	42147	53642	59760	51203	53068	47090	57231	44599	44168	68349	66277	57734	43561	35478	37268	30871	45729	36304	46715	42619	41808	40058	44464
	91	143428	136406	167364	141127	152174	145855	151609	128307	103601	20790	5178503	98009	13876	18643	18283	14079	19147	567195	487310	1459723	393613	540722	59519	48543	42566	40840	52073	58579	50282	51179	45523	55624	43354	43180	66384	64633	55868	42131	34246	36028	30300	45162	35654	45823	41710	41171	39565	43398
	92	140257	132324	163550	137428	147348	141631	147947	124731	101738	19949	5412835	94897	13834	17743	18228	13625	18849	554199	470440	1377232	383095	519642	57702	46972	41539	39900	50761	57010	47987	50154	44467	54227	42390	42095	64261	63121	54632	41529	33309	35006	29547	44053	34561	44564	40234	39882	38462	42211
	93	136378	129611	158789	133790	143567	137532	144457	121458	99061	19418	5649196	92325	13642	17397	17979	13285	18504	540968	455259	1300102	372649	501849	56143	45869	40628	38783	49374	56083	47428	48584	43163	52536	41532	40851	62455	61562	53298	40381	32659	34629	28733	42622	33726	43667	39560	39280	37614	41019
	94	132602	124949	153793	130470	139836	133812	140075	117858	96103	18977	5885853	89430	13420	16731	17665	12948	18546	529488	441165	1226248	360992	484191	54620	44696	39088	38301	48089	54422	46108	46884	42465	51307	39929	39902	60904	59610	52557	39803	31792	33632	28030	41555	33150	42676	38485	38424	36703	40031
	95	129546	122062	149435	126237	135787	131306	136579	114509	94203	18920	6118251	87607	13167	16342	17295	12660	17686	519778	428635	1159074	348753	468075	53647	44044	37767	36870	46759	53003	45084	45694	41066	49753	39313	38711	59547	57587	51204	38596	31010	33148	27322	40754	32512	41431	37212	37343	35770	39070
	96	125619	117876	146121	122898	131549	128120	132540	111653	91122	18578	6354611	85253	13009	16338	16895	12305	17648	509465	415278	1096715	338184	454116	52489	43114	37587	36346	45126	51652	44119	44764	39859	48794	38442	38085	58326	56284	50530	37826	30317	32258	26595	39554	31215	40378	36664	36751	34665	37805
	97	122295	116359	142285	118719	128482	123992	129969	108366	89325	18164	6579170	83199	12949	15711	16853	12117	17332	497981	403237	1035866	328202	440122	51203	41775	36858	35267	44698	50666	42815	43602	39007	47858	36912	37294	56689	55455	49105	36977	29527	31596	26119	38444	30384	39644	35653	35291	33994	37231
	98	119231	112743	140394	117123	124640	121315	126388	105650	86802	17724	6797745	81201	12774	15198	16518	11958	17258	488294	392854	978683	318394	427831	50084	41110	35934	34574	43379	49531	41273	42558	38011	46566	36254	36658	55748	53916	48374	36132	28923	30915	25639	37580	29674	39010	34971	34569	33338	36551
	99	115942	109720	135655	113668	121633	118032	122586	103588	84873	17301	7001756	78824	12503	14965	16257	11646	17162	479692	382531	929642	310377	416050	49026	40456	35370	34244	42410	48749	40678	41492	37310	45529	36060	35614	54121	52944	47349	35799	28061	30495	25098	36931	29417	37866	34243	34314	32086	35565
	100	112764	106745	132462	110272	118882	114704	120449	100763	83275	16938	7199076	76797	12309	14453	16364	11349	16690	468578	371380	880031	300905	402393	46927	39633	34322	32836	41319	47588	39572	40749	36092	44348	34932	35007	52600	51460	45957	34601	27394	29561	24586	36325	28496	37602	33578	32736	31510	34630
	101	110067	104438	128990	108148	116161	111189	116527	97472	80608	16634	7368975	74264	12121	14084	15889	10815	16512	460280	361943	834305	292862	392410	46165	38436	33541	32258	40597	47404	38642	39696	35613	42882	34211	34160	51349	50586	45429	33718	26701	29322	23867	35517	27656	36286	32703	32192	30660	34022
	102	107631	101624	126492	105285	112531	109344	114310	95564	78917	16351	7521418	73128	11941	13711	15675	10588	16348	450973	352184	794436	284630	381403	45094	37746	32901	31619	39203	46137	37930	38490	34539	42291	33046	33000	50289	49282	44119	32844	26642	28588	23269	34637	26880	35577	32242	31318	30037	32893
	103	104971	99548	122988	102178	110385	106988	111531	93371	77105	16200	7645920	71797	11877	13304	15452	10446	15955	442226	342895	757936	278425	372987	44175	36851	32275	30754	38566	44852	37391	37748	33976	41513	32554	32368	48751	48157	43425	32218	25859	28015	22686	34161	26233	35207	31540	30737	29607	31952
	104	101778	96731	120492	99802	107521	104182	108662	90962	75674	15958	7745784	70137	11751	13088	15341	10194	15762	433771	335151	720227	270712	362171	43000	36473	31201	30141	37767	44021	36401	37327	33425	40161	31683	31880	47752	47038	42405	31532	25358	26993	22536	33075	25946	34834	31332	30101	28847	31143
	105	99307	95548	117929	97703	105207	102367	105277	88850	73435	15535	7805249	68394	11677	12777	15227	10012	15550	424332	328015	688711	263518	353632	42442	36051	30561	29506	36599	43246	35829	36625	32988	39194	31037	30998	46734	46302	42144	31064	24703	26858	21744	32418	25369	34581	30581	29380	28425	30696
	106	97206	93192	115505	95203	103113	99392	102975	86763	72156	15153	7850033	66680	11478	12507	14922	9879	15189	415740	316951	657909	256212	342090	41076	35501	29992	28929	35641	42289	34848	35556	31527	38339	30706	30596	45645	45096	41456	30053	24354	25907	21438	32141	24812	33502	30259	28692	27726	29970
	107	94791	90517	111686	92047	100705	96933	99688	84519	70553	14905	7848228	65098	11274	12172	14719	9567	15189	408380	309674	628221	249715	336113	40651	34611	29537	28242	35355	41422	34380	34927	31244	37676	30009	30077	44851	44283	40411	29549	24053	25553	20909	31329	24246	33358	29429	28359	26945	29228
	108	93129	89000	109817	90937	98648	94354	98547	82421	68456	14569	7819762	64079	11328	11774	14652	9512	14699	398120	301236	603884	243479	326700	39645	33947	28801	27774	34454	40641	33592	34486	30847	36690	29644	29478	43945	43100	39757	28903	23065	24768	20482	30996	23796	32472	29113	27448	26598	28711
	109	90741	86694	107006	88493	96291	92436	96747	81056	67074	14288	7752941	61473	11165	11599	14453	9193	14813	389979	294117	578452	236771	319879	38743	33493	28491	27242	33886	40148	32698	33482	29733	36143	29091	28635	42860	42168	38900	28290	23269	24584	20185	30301	23368	31633	28436	27335	26111	27736
	110	88917	84708	105246	86619	94417	90290	94266	78799	65927	14485	7664530	60211	11092	11387	14114	9062	14331	378784	288319	556986	231979	312471	37907	33061	27739	26576	33149	39217	32293	32821	29581	35194	28415	28229	42012	41087	38608	27570	22421	24065	19711	30113	22942	31441	28105	26708	25662	27220
	111	86517	82791	102500	85249	91853	88470	91452	77073	64573	13823	7540632	58762	10996	11042	13805	8874	14015	370417	279319	535999	225816	303522	36825	32323	26773	26147	32008	38880	31480	32279	28783	34808	27756	27815	40746	40021	38136	27021	21821	23409	19180	29041	22282	31017	27458	26344	24734	26758
	112	85054	80918	100317	83130	90005	86267	90049	75599	63482	13802	7371594	57492	10932	10709	13177	8715	13898	362405	272990	517548	219070	296780	36227	31555	26832	25972	31331	38360	30849	31382	28085	34089	27361	27286	40112	39676	37491	26550	21448	22984	19021	28850	22266	31005	27076	25674	24831	25889
	113	82758	78858	98210	80990	87717	84872	87354	73368	62011	13683	7187392	56446	10889	10294	12941	8303	13675	352864	266673	497842	214716	289968	35062	31491	26405	25001	30834	37350	30244	30855	27504	33425	27201	26638	39175	38632	36907	26199	21195	23022	18398	28301	21629	30448	26554	25310	24133	25468
	114	80668	77889	95894	79072	85673	82134	85907	71805	60104	13466	6968325	55182	10619	10437	13003	8114	13722	343125	260616	483005	210006	283334	34426	30765	25565	24673	30128	36805	29905	30328	27048	32824	26484	26507	38256	37506	36180	25788	20921	22241	18140	27872	20977	29951	26111	24896	24017	24970
	115	79613	76250	94264	77409	84522	80681	83421	70382	59528	13404	6728375	54358	10260	9945	12677	8179	13418	334974	255012	467242	205562	275756	33710	30255	25024	23805	29400	35963	29358	29786	26189	31870	26285	26077	37728	37021	35536	25218	20263	22062	17929	27386	20589	29668	25875	24043	23085	24618
	116	78176	74428	92468	75460	81728	78987	81855	68389	58295	13069	6464505	53138	10269	9747	12516	7790	13330	325277	249101	453300	200633	269543	33174	30092	24522	23065	29014	35956	28436	29350	26333	31025	25921	25127	36667	36524	35061	24653	20169	21592	17608	26524	20134	29403	25448	23696	22581	23881
	117	76536	73565	90080	73793	80175	77218	80692	67508	57089	13051	6188660	52057	10368	9449	12339	7579	13110	316908	242738	439234	195349	263331	32849	29686	24059	22870	28492	35167	28281	28712	25617	30414	25369	24983	35983	35775	34532	24315	19777	21360	17031	25926	19921	28611	25099	23610	22529	23410
	118	74309	71541	88283	72373	78262	75842	78506	66033	56254	13164	5892379	50767	10280	9172	12131	7567	12885	308752	237424	426197	191924	256743	31817	29085	23720	22354	28216	34775	27225	28247	24860	30200	24446	24561	35241	35345	34101	23801	19430	20881	16619	25697	19275	28609	24768	23502	22096	23012
	119	72733	70992	86943	70841	76456	74243	77433	64718	54695	12760	5578809	49977	10055	8952	11904	7252	12403	301134	232116	413749	187404	250734	31139	28717	23277	22067	27723	34085	26815	27594	24625	29033	24218	23881	34544	34378	33630	23632	18862	20547	16438	24992	18954	27854	24779	23064	21547	22709
	120	71009	68874	84375	69324	75014	72840	75396	63434	53467	12598	5266328	49475	9747	8730	11651	7004	12292	292196	225565	401373	182998	245489	30664	28648	22589	21495	27387	33984	26233	26709	24137	28520	23702	23653	34055	33819	32872	22782	18735	20409	15987	24560	18457	27380	24167	22450	21469	22346
	121	69844	66914	82629	67959	73337	70967	73915	62125	52712	12462	4940594	48079	9936	8496	11620	6957	12301	284187	220738	392449	178738	239809	29835	27714	22854	21386	26789	33730	26073	26165	23516	27918	23620	23340	32909	33109	32677	22451	18545	20004	15719	24582	18117	27281	24010	22170	20642	21829
	122	68585	66017	80708	66236	72270	70206	72098	60480	52147	12326	4618306	46915	9704	8379	11351	6950	11963	276603	215613	382357	174402	235286	29410	27725	22352	21077	26621	32616	25557	25836	23282	27791	23549	22684	32702	32428	32116	22098	18298	19523	15383	24010	18017	26644	23777	21790	20507	21447
	123	67088	63867	78976	65390	70183	68535	70890	59139	50958	12099	4296680	46232	9373	8123	11321	6760	11637	270014	211590	373693	170528	229655	28852	27039	21989	20669	26074	32209	24994	25174	22819	27058	23151	22165	31620	32243	31574	22183	17832	19462	15488	23497	17447	26489	23457	21224	20302	21266
	124	65808	62981	77438	63781	69406	67069	70186	58090	49907	12095	3972617	44794	9481	7815	10975	6701	11760	260588	206197	364569	166795	224096	28349	26943	21563	20347	25502	31641	24955	24839	22056	26598	22735	21576	31413	31312	30936	21453	17623	19155	15332	23120	17256	25957	23288	21104	19930	20701
	125	65045	62443	76298	62721	68081	65363	68477	56816	48600	11662	3664925	44139	9105	7819	10826	6558	11553	253622	202089	357703	163216	219126	27931	26282	21062	20008	25237	31083	24489	24697	21745	26136	22505	21452	30616	30619	30180	21577	17212	18889	14806	22926	17013	25430	23030	20977	19686	20152
	126	63452	60739	74730	61603	66817	64052	67156	55752	48097	11606	3366229	43440	9092	7669	10508	6356	11287	246942	197657	348377	159227	214580	27492	25953	20693	19625	24596	30961	23959	24242	21147	25384	22101	20758	29920	30211	30207	20795	16965	18713	14674	22309	16767	24679	22497	20860	19489	19641
	127	61878	60134	72869	60344	64849	62900	65232	54577	47698	11671	3078317	42526	9113	7376	10363	6335	11092	239284	193244	340593	155968	209505	27029	25613	20553	19191	24448	30452	23854	23550	21008	25329	21502	20454	29596	29693	29638	20550	16738	18603	14446	22064	16244	24432	22125	20517	19197	19450
	128	60974	58645	71202	58770	63760	61163	64358	53632	46544	11712	2801566	41835	8826	7114	10222	6213	10911	233271	189453	334071	154087	205576	26570	25587	20182	18708	23820	30417	23210	23264	20664	24546	21795	20383	29493	29279	29322	20556	16837	17942	14477	22013	16223	23796	22056	20306	18930	19114
	129	59691	57692	70388	57880	63015	60575	62780	52547	45167	11221	2545528	40871	8735	7031	9638	6025	10336	226010	185023	326780	151160	201104	25495	25162	19731	18468	23411	29474	22792	22979	20422	24523	21137	19846	28819	28656	29092	20209	16379	18177	14134	21243	16152	23184	21955	20164	18633	18856
	130	58316	56430	68852	56595	61479	59143	60956	51656	44391	11267	2301912	40666	8603	6858	9773	6052	10366	219379	181237	319588	148230	196317	25490	24647	19677	18319	22923	29288	22744	22635	19931	23984	21032	19687	28337	28006	28434	20000	16303	17872	13959	21313	15733	23245	21633	19544	18673	18580
	131	57354	55499	67895	55610	60379	58120	59816	50161	44020	11162	2075594	39832	8447	6572	9496	5760	10076	212858	176683	312865	144164	191513	24736	24359	19131	17848	22651	28788	22233	22263	19902	23873	20612	19149	27444	27483	28075	19657	15731	17254	13822	21360	15348	22646	21431	19568	18300	18395
	132	56552	53678	66655	55473	59006	57212	58747	49063	43327	10849	1866500	38861	8379	6602	9400	5664	10031	207417	173616	305262	141270	187704	24673	24639	19274	17659	22318	28494	21722	21595	19238	23553	20479	18974	27146	27054	27755	19547	15942	17379	13500	21204	14963	22279	21280	19375	17772	18055
	133	55151	53271	65331	53425	58502	55970	58028	48630	42728	10869	1672523	37791	8235	6521	9010	5584	9806	200785	169441	300481	139549	183950	24270	23775	18580	17355	22006	28018	21330	21444	18970	22661	19973	18446	26601	26985	26916	19237	15639	17205	13344	20746	14854	21944	21045	19115	17684	17808
	134	54138	52740	64329	52670	57203	54893	56928	47286	41706	10535	1492583	37731	8096	6271	8794	5461	9641	195070	166996	293626	135740	179559	23675	23441	18896	17105	21885	27721	21532	21158	18750	22343	19710	18246	26269	26433	26866	18657	15523	17153	13072	20482	14492	21950	21117	18874	17354	17578
	135	53516	51233	63146	51526	56257	54046	55786	46678	41254	10717	1333021	36925	8237	6079	8610	5462	9396	189983	162477	288146	132749	176255	23121	23449	18487	16918	21501	27126	20938	20915	18548	22308	19735	18113	25771	25719	26606	18796	15414	16933	12798	20021	14648	21898	20773	18651	17197	17440
	136	52296	50434	61978	51063	54862	53286	54753	45279	40226	10471	1189273	36311	7888	6179	8535	5395	9404	185201	159632	281769	130536	172717	22725	23253	18109	16535	20851	26794	20619	20346	18120	21921	19321	18330	25174	25649	26013	18364	15157	16598	12913	20033	14268	21817	20632	18570	16989	17014
	137	51577	49771	60623	49943	54238	52139	53647	44570	39572	10492	1056147	35838	7809	5978	8322	5199	9350	180323	156363	276093	128236	168579	22286	22846	17720	16786	20801	26149	20114	20135	18148	21498	19298	17732	24810	25021	25417	18263	14988	16506	12515	19786	14178	21546	20624	18297	17031	16825
	138	50104	48412	60192	49109	52853	51157	52465	43921	38856	10380	943845	35181	7758	5797	7996	4915	9220	175323	154259	271488	125797	164450	21916	22484	17717	16285	20314	25903	20050	19665	17636	21049	19314	17382	24543	24504	25275	18344	15314	16315	12638	19654	13792	20703	20503	18143	16804	16746
	139	50081	47735	59355	48383	52371	50207	51701	43369	38329	10313	839985	34526	7517	5620	7835	5061	8943	170644	151064	266443	123120	161728	21397	22416	17399	16043	20097	25398	20052	19498	17666	20599	19009	17201	24005	23985	25028	18053	14854	16465	12598	19334	13749	20635	19895	17773	16613	16483
	140	48651	46866	58352	46915	51300	49603	51247	42362	37871	9955	751115	33561	7419	5562	7595	4944	8866	166022	148328	260336	120443	158140	20979	22010	17599	15682	19828	25345	19547	19308	17269	20593	18817	17093	23856	23763	24593	17794	14876	16177	12297	19489	13439	20313	19709	17967	16397	16323
	141	47848	45908	57113	46597	50482	48824	50314	41835	37482	9968	673982	33291	7368	5619	7376	4743	8534	161915	145167	255144	118802	154965	20961	21684	17380	15687	19781	24897	19529	19056	17141	20002	18856	16685	23421	23427	23849	17572	14890	15821	12387	19083	13407	19682	19423	18006	16284	15956
	142	47059	45266	55816	45702	49107	47910	49623	41369	37182	10190	606859	32617	7295	5517	7108	4717	8463	157723	142117	250189	116100	152162	20723	21393	16883	15587	19278	24498	19164	18650	17148	19772	18609	16597	22812	23054	23847	17253	14735	16005	12288	18641	13070	19423	19099	17482	15956	15895
	143	46235	44198	55210	44712	49013	47018	48139	40598	36689	9660	548544	32077	7153	5228	6967	4699	8311	154240	139550	244868	113996	148431	20314	21545	16649	15567	19294	24381	18940	18242	16799	19736	18582	16060	22413	22636	23434	17289	14754	15788	11882	18417	12860	18922	19125	17136	16012	15730
	144	45626	43491	54245	44035	47963	45905	47765	40115	36415	9673	501596	31199	7263	5353	6857	4539	8109	149736	136488	240910	111672	146482	20077	20889	16656	15087	18877	23949	18657	18037	16071	19515	18025	15958	22049	22093	23124	17189	14646	15527	12061	18040	12567	18799	18852	17024	15716	15495
	145	44854	42941	52717	43345	47324	45078	47162	39480	35746	9795	460924	31104	7134	5188	6858	4333	7936	146077	134670	236246	110276	143011	19361	20748	16383	14981	18588	23475	18501	17629	16121	19188	17959	15881	21500	22132	22645	17268	14533	15381	11884	18257	12461	18326	18330	16872	15828	15507
	146	44175	42199	52082	42192	46530	44369	46404	38663	34974	9658	426015	30411	6932	5107	6604	4334	7895	142768	132629	232176	108638	141203	19381	20458	16297	14886	18313	22910	18516	17455	15909	18613	17796	15556	21577	21517	22271	17116	14346	15146	11741	17908	12403	18279	18595	16544	15368	15270
	147	43314	41422	51189	41950	45304	43502	45476	37537	34664	9324	396476	30032	6859	4911	6415	4281	7735	139452	129801	228473	106665	138177	18855	20238	16009	14716	18145	22450	18263	17295	15813	18367	17618	15317	21043	21455	22062	17090	14479	15015	11768	17927	12203	17756	18088	16380	15299	15180
	148	42561	40799	50119	41135	44814	42967	44722	37536	34014	9343	373719	29442	6846	4850	6387	4219	7729	136885	126755	223230	104318	135367	18513	20122	16058	14381	17937	22155	18100	17144	15613	17919	16983	15386	20524	21207	21675	16786	14315	14979	11730	17556	12037	17365	18196	16502	15065	14778
	149	41689	39682	49725	40376	44419	42546	44298	36650	33418	9217	355768	29009	6650	4824	6425	4041	7438	134127	124780	220233	102183	132649	18315	19751	15829	14505	17844	21776	18037	16993	15568	17661	17309	14933	20564	20597	21275	16502	14305	14821	11320	17648	11619	17134	17737	16166	15180	14700
	150	40951	39017	48745	39818	43424	41835	43264	35962	33025	9028	339843	28544	6408	4726	6098	4185	7351	131533	123134	214803	101120	130991	18028	19252	15997	14116	17821	21538	17657	16679	15515	17212	17084	14739	20360	20573	20364	16520	14282	14998	11395	17627	11616	16972	17880	16051	14972	14754
[truncated: 31 more columns]
