# Supplementary material for: The origin and widespread occurrence of Sli-based self-compatibility in potato
Source: Theor Appl Genet. 2020 Jun 8;133(9):2713–28. doi: 10.1007/s00122-020-03627-8 (PMC7419354; doi:10.1007/s00122-020-03627-8)
Supplement: Supplementary file 4 — ESM 4: Overview of k-mer data sets from the read archives used for set operations. (XLSX 26 kb) [file 122_2020_3627_MOESM4_ESM.xlsx]

## Sheet: Read archive comparaison
Clot et al, The origin and widespread occurrence of Sli based self-compatibility in potato.
ESM4: Overview of k-mer data sets from the read archives used for set operations.
						depth cut-off = [2;+∞[		∩ IVP16/17_SC_coupling depth cut-off = [2;+∞[		∩ IVP16/17_SC_coupling depth cut-off = [6;23]
	k-mers lists		Clean reads	Clean bases	Q20%	N-unique k-mers	N-total k-mers	N-unique k-mers	N-total k-mers	N-unique k-mers	N-total k-mers
	SC 2x	RH-89-039-16	200147478	25018435000	86.8119	863987669	13141062011	830956	5112126	423231	3708840
		US-W4	82346172	8234617000	95.1823	666373797	4730700317	628535	3909275	314416	2817450
		M6	733236898	101315005000	97.1864	785227225	75724975096	240575	1546218	135979	1196869
		C151	131455408	19718311000	94.7451	784921488	13585146365	418099	1836209	109428	759940
	Hardigan 4x	SRR5349577_Snowden_tuberosum_4x	620394002	62039400000	96.336	1139067543	38951215198	1211519	7277715	594692	5043296
		SRR5349578_Atlantic_tuberosum_4x	618923156	61892316000	96.4849	1200741584	39156688443	946653	6010499	507268	4442730
		SRR5349579_Kalkaska_tuberosum_4x	984608580	98460858000	93.5329	1315880141	55695397830	614371	3077654	208552	1692877
		SRR5349580_Missaukee_tuberosum_4x	537167624	53716762000	97.6346	1126949803	34962263435	710550	3264913	200055	1595205
		SRR5349581_Russet_Norkotah_tuberosum_4x	622709520	62270952000	96.916	1078819726	39799972592	966085	5680514	447914	3926645
		SRR5349582_PI_214421_andigena_4x	131297078	16412135000	94.6772	878110393	10950919681	439597	2352670	171770	1396275
		SRR5349583_Yukon_Gold_tuberosum_4x	97851044	12231380000	94.4554	931513817	8055793647	942834	5370680	408341	3488158
		SRR5349584_Spunta_tuberosum_4x	94978336	11872292000	94.6686	929968645	7812936547	446339	2160193	142669	1126222
		SRR5349585_Sierra_Gold_tuberosum_4x	96125374	12015672000	94.6343	950950554	7917168997	751451	4884055	411337	3653130
		SRR5349586_Shepody_tuberosum_4x	114554452	14319306000	94.7618	944616427	9534092153	568238	2710772	179095	1468421
		SRR5349587_Russet_Burbank_tuberosum_4x	109294316	13661790000	95.0538	1026773569	9443016558	481807	2092493	123309	928117
		SRR5349588_Rio_Grande_Russet_tuberosum_4x	102468606	12808576000	94.8005	931956389	8991143597	557653	2741159	174856	1463125
		SRR5349589_Purple_Majesty_tuberosum_4x	104304938	13038117000	94.9173	997093382	9174297361	571650	2849531	200765	1525239
		SRR5349590_Premier_Russet_tuberosum_4x	97020724	12127591000	94.9691	920735378	8514734824	396386	1778737	105442	792677
		SRR5349591_Norland_tuberosum_4x	114552280	14319035000	94.9954	977891675	10093005962	571792	2451386	136884	1035454
		SRR5349592_Mountain_Rose_tuberosum_4x	91328494	11416062000	94.3198	919981026	7962484686	552046	3497567	285341	2520757
		SRR5349593_Kennebec_tuberosum_4x	94203010	11775376000	94.5908	952645793	8220900841	771024	4321050	319321	2771490
		SRR5349594_Katahdin_tuberosum_4x	125714748	15714344000	94.6325	1003675734	11077373824	623383	2812172	171660	1339332
		SRR5349595_Irish_Cobbler_tuberosum_4x	125232064	15654008000	94.6533	1011860645	11057591443	920041	5502391	439620	3870630
		SRR5349596_Garnet_Chili_tuberosum_4x	104237326	13029666000	94.682	1012604754	9153727822	809500	4843005	385300	3381231
		SRR5349597_Early_Rose_tuberosum_4x	89755374	11219422000	95.7643	970599858	7955320316	834865	5122793	416487	3669606
		SRR5349598_Dakota_Diamond_tuberosum_4x	77737330	9717166000	95.6244	917513966	6782197975	467825	1951458	101213	757657
		SRR5349599_Burbank_tuberosum_4x	82248042	10281005000	95.6227	914369989	7210550151	429511	1878288	111132	835760
		SRR5349600_PI_607886_andigena_4x	73414912	9176864000	95.3893	735931253	6478161100	336311	1442985	84383	641894
		SRR5349601_PI_558142_andigena_4x	86911114	10863889000	95.6695	844800254	7712603685	511983	2616724	182628	1486331
		SRR5349602_PI_546023_andigena_4x	83492710	10436589000	95.8155	888060061	7359125701	403515	2039550	145105	1151857
		SRR5349603_PI_365345_andigena_4x	85851314	10731414000	95.2473	832720824	7593978691	329958	1671331	121511	935471
		SRR5349604_PI_258885_andigena_4x	82242616	10280327000	95.0987	966554366	7164434843	482193	2316324	153560	1223583
		SRR5349605_PI_258874_andigena_4x	89634650	11204331000	95.2452	937752762	7886605379	369464	1964744	143798	1144475
		SRR5349606_PI_245940_tuberosum_4x	88213462	11026683000	95.5241	943605255	7760388691	345776	1909253	143456	1169319
		SRR5349607_PI_245935_tuberosum_4x	85133436	10641680000	95.2353	839025650	7518360388	477193	2508644	184791	1525814
		SRR5349608_PI_245847_tuberosum_4x	81859122	10232390000	95.2424	875717937	7143988512	337415	1754792	129476	1009943
		SRR5349638_Superior_tuberosum_4x	71776988	10766548000	96.1847	953659160	7544560114	307261	1440638	92987	726414
	Hardigan 2x	SRR5349609_PI_558050_commersonii_2x	62537004	7817126000	94.8038	675768693	5502935485	114146	658234	52014	442010
		SRR5349610_PI_546000_boliviense_-_megistracrolobum_2x	59640206	7455026000	94.7848	604524173	5236907992	146621	882758	71466	612922
		SRR5349611_PI_545987_brevicaule_-_leptophyes_2x	60020840	7502605000	94.7065	674691207	5260019271	250222	1392945	103622	922808
		SRR5349612_PI_545964_boliviense_2x	72106554	9013319000	95.0518	642474860	6378228966	195769	1185888	93307	840021
		SRR5349613_PI_498359_kurtzianum_2x	57955120	7244390000	94.6343	620465329	5095240111	170783	952976	73684	630184
		SRR5349614_PI_498112_brevicaule_-_brevicaule_2x	55963678	6995460000	94.719	622532475	4906318030	240332	1260327	87267	777469
		SRR5349615_PI_473385_brevicaule_-_sparsipilum_2x	55210992	6901374000	94.8537	655186380	4832664177	224626	1187048	86361	750595
		SRR5349616_PI_473305_vernei_2x	51412188	6426524000	94.9398	606118175	4515090021	97151	552944	43682	372803
		SRR5349617_PI_473065_brevicaule_-_gourlayi_2x	58780526	7347566000	94.4882	651915840	5150422725	171729	948247	71600	621508
		SRR5349618_PI_472978_brevicaule_-_spegazzinii_2x	56971952	7121494000	95.0941	606203995	4993912792	112732	681032	55613	479830
		SRR5349619_PI_458368_okadae_2x	51850262	6481283000	94.9893	582767378	4531688470	106524	595889	46202	385570
		SRR5349620_PI_458365_berthaultii_2x	60522040	7565255000	95.305	641357101	5341107821	170033	1114449	95316	839999
		SRR5349621_PI_458355_microdontum_2x	52332910	6541614000	95.1356	635889590	4576971856	108592	636085	51480	434215
		SRR5349622_PI_458324_infundibuliforme_2x	52886740	6610842000	95.199	609981926	4622339214	198025	1204581	98038	868792
		SRR5349623_PI_365344_stenotomum_2x	61432800	7679100000	94.9489	644861346	5388285902	251414	1214353	81785	615289
		SRR5349624_PI_320355_phureja_2x	60204586	7525573000	94.8717	645764715	5267686872	278428	1258416	77986	555980
		SRR5349625_PI_296126_raphanifolium_2x	44671554	5583944000	94.9835	556840452	3858076782	129255	684354	51011	407024
		SRR5349626_PI_292110_stenotomum_2x	41845074	5230634000	94.9694	566511025	3600472666	263941	1253056	86291	622108
		SRR5349627_PI_275139_chacoense_2x	50577040	6322130000	94.9452	621138989	4396415737	176185	1082188	94213	798536
		SRR5349628_PI_265872_medians_2x	33121314	4.14016e+09	95.2289	475163025	2687569030	99342	533878	39153	320273
		SRR5349629_PI_265863_candolleanum_-_bukasovii_2x	51270482	6408810000	95.463	637354222	4262523657	234454	1236064	85548	755834
		SRR5349630_PI_243469_phureja_2x	40513562	5064195000	95.2069	560665308	3324590561	252718	1203282	80256	594958
		SRR5349631_PI_234013_stenotomum_2x	46117826	5764728000	95.5045	600690010	3819593663	332858	1641356	113440	840393
		SRR5349632_PI_234011_stenotomum_2x	50796682	6349585000	95.3762	590680136	4240606190	554419	2683496	186924	1344585
		SRR5349633_PI_230512_stenotomum_2x	64511078	8.06389e+09	95.4912	666666921	5423880350	324550	1568998	109719	804384
		SRR5349634_PI_225710_phureja_2x	60007872	7500984000	95.471	637757555	5044629350	224675	1039369	68614	490289
		SRR5349635_PI_210044_candolleanum_-_multidissectum_2x	49063170	6132896000	95.3461	576063936	4092443921	173218	904332	67540	526785
		SRR5349636_PI_195204_stenotomum_2x	44209020	5526127000	95.3989	607689093	3577042122	211623	1138642	83337	685992
		SRR5349637_PI_195191_phureja_2x	49395006	6174376000	95.2555	602995769	4099140026	212916	979199	62601	459749
		SRR5349572_PI_275260_verrucosum_2x	59966606	5996661000	90.3974	472630303	3108252023	142062	866189	69264	621355
		SRR5349573_PI_558288_etuberosum_2x	46911616	4691162000	94.7371	441748398	2664809298	35261	187157	14022	112390
		SRR5349574_PI_458424_jamesii_2x	57599866	5759987000	94.9757	492110140	3343372167	53710	292210	22499	181197
		SRR5349575_PI_275216_ehrenbergii_2x	43837378	4383738000	95.0183	464723129	2429858003	46240	249852	19112	154380
		SRR5349576_PI_365339_chomatophilum_2x	51228010	5122801000	94.462	509892274	2809856142	61175	327745	25143	201797
