# Supplementary material for: The origin and widespread occurrence of Sli-based self-compatibility in potato
Source: Theor Appl Genet. 2020 Jun 8;133(9):2713–28. doi: 10.1007/s00122-020-03627-8 (PMC7419354; doi:10.1007/s00122-020-03627-8)
Supplement: Supplementary file 5 — ESM 5: Overview of phenotypic data for reproduction related traits in IVP16-587 and IVP17-618. (XLSX 32 kb) [file 122_2020_3627_MOESM5_ESM.xlsx]

## Sheet: IVP16-587
Clot et al, The origin and widespread occurrence of Sli based self-compatibility in potato.
ESM5: Overview of phenotypic data for reproduction related traits in IVP16-587 and IVP17-618.
genotype	bulk	excluded because of lack of vigor, flowers or fertility	growth perfromance	# self-pollinated flowers	# berry setting	# flower dropping	seed setting	visual estimation of amount of seeds set	mean pollen stainability	stigma: amount of pollen tube growth	observation in the middle of style	style end to ovary: amount of pollen tube growth	comment
IVP16-587-1		excluded		4	0	4	no		> 75	3		3			Amount scoring
IVP16-587-2			vigorous	10	0	10	no		> 25	2	tube growth inhibited	0			Seed	1	few
IVP16-587-3	SC		normal	10	8	2	yes	2	> 75	2		3				2	some
IVP16-587-4		excluded		1	0	1	no		> 75							3	many
IVP16-587-5		excluded	normal	5	0	5	no		< 25	0		0			Pollen tube	0	none
IVP16-587-6		excluded		0												1	few (1 to 20)
IVP16-587-7	SC		normal	11	11	0	yes	2	< 25	2		3				2	some
IVP16-587-8	SC		vigorous	9	7	2	yes	1	> 75	3		3				3	many
IVP16-587-9		excluded		0											when separated by "-" both phenotypes are observed during biological replication
IVP16-587-10		excluded		0
IVP16-587-11			vigorous	9	5	4	yes	1	> 75	3		3
IVP16-587-12	SC		normal	9	9	0	yes	2	> 50	3		3
IVP16-587-13		excluded		2	0	2	no		> 25	3		3
IVP16-587-14		excluded		2	0	2	no		> 75
IVP16-587-15			vigorous	11	2	9	yes	1	> 75	3		0-1
IVP16-587-16			normal	6	0	6	no		> 25	3		0-3
IVP16-587-17		excluded	normal	9	0	9	no		> 25
IVP16-587-18		excluded	normal	5	4	1	yes		> 25
IVP16-587-19		excluded		0
IVP16-587-20			normal	5	5	0	yes	1	> 50	3		3
IVP16-587-21	SC		vigorous	10	10	0	yes	1	> 25	3		2
IVP16-587-22		excluded		1	0	1	no		> 50
IVP16-587-23	SI		normal	10	0	10	no		> 50	3		0
IVP16-587-24		excluded	weak	7	7	0	yes		> 50	3		3
IVP16-587-25		excluded	weak	10	7	3	yes		> 50	2-3	no inhibition	2-1
IVP16-587-26	SC		normal	9	9	0	yes	2	> 75	2		3
IVP16-587-27		excluded		2	0	2	no		> 50	3	tube growth inhibited	0
IVP16-587-28		excluded		0
IVP16-587-29		excluded		0
IVP16-587-30		excluded		0
IVP16-587-31		excluded		0
IVP16-587-32			normal	9	0	9	no		> 75	3		3
IVP16-587-33			normal	5	0	5	no		> 75	1	tube growth inhibited	0
IVP16-587-34		excluded		0
IVP16-587-35		excluded		0
IVP16-587-36			normal	6	0	6	no		< 25	2	tube growth inhibited	0
IVP16-587-37			vigorous	6	5	1	yes	1	> 50	3		3
IVP16-587-38			vigorous	9	5	4	yes	1	> 25	2		2
IVP16-587-39		excluded		0
IVP16-587-40		excluded		0
IVP16-587-41	SC		vigorous	9	9	0	yes	2	> 75	3		2
IVP16-587-42	SI		vigorous	10	0	10	no		> 75	3		0
IVP16-587-43	SC		vigorous	9	8	1	yes	2	> 75	3		3
IVP16-587-44		excluded		0
IVP16-587-45			vigorous	11	1	10	yes	1	> 50	3		0-1
IVP16-587-46		excluded		1	0	1	no		> 50	3		1
IVP16-587-47		excluded		0
IVP16-587-48	SC		vigorous	9	7	2	yes	3	> 25	3		3
IVP16-587-49			normal	10	5	5	yes	1	> 50	2	no inhibition	1
IVP16-587-50		excluded		0
IVP16-587-51	SC		vigorous	10	10	0	yes	3	> 75	3		3
IVP16-587-52		excluded		0
IVP16-587-53			vigorous	9	1	8	yes	1	> 75	3		2
IVP16-587-54	SI		vigorous	10	0	10	no		> 50	3	tube growth inhibited	0
IVP16-587-55		excluded		0
IVP16-587-56		excluded		4	4	0	yes		> 75	3		3
IVP16-587-57		excluded		0
IVP16-587-58		excluded	weak	7	0	7	no		> 50	3		0
IVP16-587-59	SI		normal	9	0	9	no		> 75	2		0
IVP16-587-60			vigorous	11	8	3	yes	2	> 50	3	tube growth inhibited	1
IVP16-587-61		excluded		4	0	4	no		> 50	3		0
IVP16-587-62			vigorous	9	3	6	yes	1	> 25	3		0
IVP16-587-63			vigorous	10	10	0	yes	2	> 25	2		2
IVP16-587-64	SI		vigorous	11	0	11	no		< 25	2		0	poor stigma slides
IVP16-587-65			vigorous	9	9	0	yes	2	> 50	3	no inhibition	2
IVP16-587-66			normal	6	2	4	yes	2	> 75	1		1
IVP16-587-67			vigorous	6	0	6	no		> 50	3		0	poor ovary slides
IVP16-587-68	SI		vigorous	11	0	11	no		> 25	2		0	poor ovary slides
IVP16-587-69			normal	10	0	10	no		> 75	2		0
IVP16-587-70			vigorous	12	8	4	yes	1	> 75	3		0-1
IVP16-587-71			vigorous	9	4	5	yes	1	< 25	1-2		1
IVP16-587-72		excluded		1	0	1	no		> 25	2		3
IVP16-587-73	SI		vigorous	11	0	11	no		> 50	0-3		0
IVP16-587-74		excluded		0
IVP16-587-75			vigorous	5	1	4	yes	1	> 50	3		3
IVP16-587-76		excluded	weak	8	0	8	no		> 75
IVP16-587-77	SI		vigorous	9	0	9	no		> 25	3	tube growth inhibited	0
IVP16-587-78			vigorous	5	4	1	yes	1	> 25	0-3		0-3
IVP16-587-79			vigorous	8	0	8	no		> 50	3		0-1
IVP16-587-80	SI		vigorous	9	0	9	no		> 50	2		0	one poor ovary slide
IVP16-587-81		excluded		4	0	4	no		> 75	3		3
IVP16-587-82		excluded		3	0	3	no		> 75
IVP16-587-83			normal	9	3	6	yes	1	> 50	3		3
IVP16-587-84			vigorous	10	7	3	yes	1	> 25	2		3
IVP16-587-85			vigorous	9	8	1	yes	2	> 75	2		2
IVP16-587-86		excluded		0
IVP16-587-87		excluded		2	0	2	no		> 50	3		3
IVP16-587-88			normal	5	0	5	no		> 25	2		0-1
IVP16-587-89			vigorous	10	6	4	yes	2	> 75	2-3		0-1	one poor stigma slide
IVP16-587-90		excluded		0
IVP16-587-91		excluded		2	0	2	no		> 50	1		2
IVP16-587-92		excluded	normal	5	0	5	no		< 25	1-2
IVP16-587-93	SI		vigorous	11	0	11	no		> 75	3		0
IVP16-587-94		excluded		0
IVP16-587-95		excluded		0
IVP16-587-96		excluded		1	0	1	no		> 75	2		0
IVP16-587-97		excluded		0
IVP16-587-98	SI		vigorous	11	0	11	no		< 25	2		0
IVP16-587-99		excluded		0
IVP16-587-100			vigorous	10	4	6	yes	1	> 75	3		0-1

## Sheet: IVP17-618
Clot et al, The origin and widespread occurrence of Sli based self-compatibility in potato.
ESM5: Overview of phenotypic data for reproduction related traits in IVP16-587 and IVP17-618.
genotype	bulk	excluded because of lack of vigor, flowers or fertility	growth perfromance	# self-pollinated flowers	# berry setting	# flower dropping	seed setting	visual estimation of amount of seeds set	mean pollen stainability	stigma: amount of pollen tube growth	observation in the middle of style	style end to ovary: amount of pollen tube growth	comments
IVP17-618-1	SI		normal	9	0	9	no		<25	2		1			Amount scoring
IVP17-618-2		excluded		0											Seed	1	few
IVP17-618-3		excluded		0												2	some
IVP17-618-4		excluded		1	0	1	no			2		3				3	many
IVP17-618-5		excluded	weak	8	5	3	yes		>75	3		3			Pollen tube	0	none
IVP17-618-6		excluded		0												1	few (1 to 20)
IVP17-618-7			vigorous	9	0	9	no		>25	3		2				2	some
IVP17-618-8			vigorous	9	4	5	yes	1	>50	3		2				3	many
IVP17-618-9	SI		vigorous	10	0	10	no		>75	3	almost all pollen tubes inhibited	0	occasional pollen tube reach the ovary		when separated by "-" both phenotypes are observed during biological replication
IVP17-618-10		excluded		0
IVP17-618-11			normal	8	7	1	yes	1	<25	3		3
IVP17-618-12			normal	7	5	2	yes	1	>75	3		3
IVP17-618-13			normal	12	4	8	yes	1	<25	3		1-2
IVP17-618-14			vigorous	7	4	3	yes	1	>50	3		1-2
IVP17-618-15		excluded		0
IVP17-618-16			vigorous	9	7	2	yes	1	>50	3		3
IVP17-618-17		excluded		0
IVP17-618-18		excluded		4	0	4	no			3		3
IVP17-618-19			vigorous	9	0	9	no		>25	3		1-2
IVP17-618-20			vigorous	9	0	9	no		>50	3		2
IVP17-618-21			vigorous	10	0	10	no		>75	3		1-2
IVP17-618-22			normal	6	4	2	yes	1	>50	3		3
IVP17-618-23			normal	11	8	3	yes	2	>75	3		1-3
IVP17-618-24			vigorous	10	7	3	yes	2	>75	3		2-3
IVP17-618-25			vigorous	9	4	5	yes	1	>25	3		2
IVP17-618-26		excluded	weak	10	7	3	yes		>50	3		3	poor quality for one stigma slide
IVP17-618-27		excluded		4	0	4	no			3-2		2-3
IVP17-618-28			vigorous	9	4	5	yes	1	>75	3		3
IVP17-618-29			normal	10	7	3	yes	1	>75	3		1
IVP17-618-30			normal	5	0	5	no		>75	3		1-2
IVP17-618-31	SC		vigorous	9	8	1	yes	1	>75	3		3
IVP17-618-32		excluded		0
IVP17-618-33	SC		vigorous	10	8	2	yes	1	<25	3		3
IVP17-618-34		excluded		0
IVP17-618-35			vigorous	11	7	4	yes	1	>25	3		1
IVP17-618-36	SC		vigorous	9	9	0	yes	1	>25	3		3
IVP17-618-37			vigorous	5	0	5	no		>75	3		3
IVP17-618-38	SI		vigorous	10	0	10	no		<25	2	tube growth inhibited	0
IVP17-618-39			vigorous	10	8	2	yes	1	>75	3		3
IVP17-618-40			normal	7	6	1	yes	1	>75	3		3
IVP17-618-41			vigorous	9	6	3	yes	1	>75	3		2
IVP17-618-42			normal	7	2	5	yes	1	>25	3		3
IVP17-618-43		excluded		0
IVP17-618-44			normal	9	6	3	yes	1	>75	3		3
IVP17-618-45		excluded		0
IVP17-618-46	SC		normal	9	9	0	yes	2	>25	3		3
IVP17-618-47		excluded	weak	7	0	7	no		>75	3	almost all pollen tubes inhibited	0	occasional pollen tube reach the ovary
IVP17-618-48			normal	11	4	7	yes	1	>25	3		0-1
IVP17-618-49		excluded		0
IVP17-618-50		excluded		0
IVP17-618-51		excluded		0
IVP17-618-52		excluded		3	0	3	no			1		1
IVP17-618-53		excluded		2	0	2	no
IVP17-618-54		excluded		4	0	4	no			3		2
IVP17-618-55		excluded		3	0	3	no			2		1
IVP17-618-56		excluded	weak	10	4	6	yes		>75	3		3
IVP17-618-57			normal	9	4	5	yes	1	>75	3		1-2
IVP17-618-58		excluded		0
IVP17-618-59			normal	9	5	4	yes	1	>75	3		1-2
IVP17-618-60	SC		vigorous	10	9	1	yes	1	>75	3		3
IVP17-618-61			normal	9	4	5	yes	1	>75	3		2-3
IVP17-618-62			normal	7	2	5	yes	1	>50	3		2-3
IVP17-618-63			normal	8	4	4	yes	1	>50	3		1-2
IVP17-618-64			normal	9	6	3	yes	1	>50	3		2
IVP17-618-65		excluded		0
IVP17-618-66			normal	10	0	10	no		>25	3		1
IVP17-618-67		excluded		0
IVP17-618-68		excluded		0
IVP17-618-69			vigorous	10	7	3	yes	2	>50	3		3
IVP17-618-70		excluded		1	0	1	no			3		3	only one slide observed
IVP17-618-71			normal	10	0	10	no		<25	3		2
IVP17-618-72		excluded		0
IVP17-618-73			normal	9	4	5	yes	1	>50	3		3
IVP17-618-74			normal	7	0	7	no		>50	3		2
IVP17-618-75			vigorous	9	6	3	yes	2	>75	3	no inhibition	2	poor quality for one stigma slide
IVP17-618-76	SI		normal	10	0	10	no		>75	3	tube growth inhibited	0
IVP17-618-77	SC		vigorous	10	8	2	yes	2	>75	3		3
IVP17-618-78	SC		normal	9	9	0	yes	2	>75	3		3
IVP17-618-79	SC		vigorous	10	9	1	yes	2	>25	3		2-3
IVP17-618-80		excluded	normal	2	0	2	no			3		3
IVP17-618-81			normal	10	7	3	yes	2	>50	3		2
IVP17-618-82	SC		vigorous	11	9	2	yes	2	>50	3		3
IVP17-618-83		excluded	normal	2	2	0	yes			3		3
IVP17-618-84		excluded	normal	1	0	1	no
IVP17-618-85		excluded	weak	12	9	3	yes		>25	3		2
IVP17-618-86	SI		vigorous	10	0	10	no		>50	3		1
IVP17-618-87	SC		normal	10	10	0	yes	2	>50	3		3
IVP17-618-88			normal	5	4	1	yes	1	>75	3		3
IVP17-618-89		excluded		2	0	2	no			3		3
IVP17-618-90		excluded		1	0	1	no			3	almost all pollen tubes inhibited	0	occasional pollen tube reach the ovary
IVP17-618-91	SI		vigorous	9	0	9	no		>50	3		1
IVP17-618-92		excluded		4	0	4	no			3		2
IVP17-618-93	SI		normal	9	0	9	no		>25	3	almost all pollen tubes inhibited	0	occasional pollen tube reach the ovary
IVP17-618-94			normal	11	3	8	yes	1	>25	3		1-2
IVP17-618-95			vigorous	9	1	8	yes	1	>25	3		1
IVP17-618-96	SI		normal	10	0	10	no		>25	3	pollen tube inhibited	0
IVP17-618-97	SC		vigorous	13	12	1	yes	2	>75	3		3
IVP17-618-98	SC		vigorous	12	12	0	yes	3	>75	3		3
IVP17-618-99		excluded		2	0	2	no
IVP17-618-100			vigorous	9	1	8	yes	1	>50	3		1-2
