# Supplementary material for: The origin and widespread occurrence of Sli-based self-compatibility in potato
Source: Theor Appl Genet. 2020 Jun 8;133(9):2713–28. doi: 10.1007/s00122-020-03627-8 (PMC7419354; doi:10.1007/s00122-020-03627-8)
Supplement: Supplementary file 8 — ESM 8: Allele dosage estimation of Sli in diploids and tetraploids. (XLSX 56 kb) [file 122_2020_3627_MOESM8_ESM.xlsx]

## Sheet: ESM7
Clot et al, The origin and widespread occurrence of Sli based self-compatibility in potato.
ESM8: Allele dosage estimation of Sli in diploids and tetraploids
	Frequency	IVP16-587 PSC	Sli in IVP16-587 PSC	IVP17-618 PSC	Sli in IVP17-618 PSC	RH	Sli in RH	US-W4	Sli in US-W4	M6	Sli in M6	Garnet Chili	Sli in Garnet Chili	Irish Cobbler	Sli in Irish Cobbler	Early Rose	Sli in Early Rose	Mountain Rose	Sli in Mountain Rose	Kennebec	Sli in Kennebec	Snowden	Sli in Snowden	Atlantic	Sli in Atlantic	Yukon Gold	Sli in Yukon Gold	Sierra Gold	Sli in Sierra Gold	Russet Norkotah	Sli in Russet Norkotah	Shepody	Sli in Shepody	Purple Majesty	Sli in Purple Majesty
	2	11809036		14834853		87703216	7598	140322323	23106	80472307		133302183	4967	104926147	4661	163767272	10710	140999654	22927	163494420	22896	22765814	1289	20236467	1528	145248991	23911	164387522	10229	16778314	284	121972778	14875	142233090	8907
	3	4343102		6211336		48323787	8094	133431446	20171	10681085		137325494	8035	116259583	7401	154761597	14959	134858540	19598	150399457	19881	12363269	2225	15394912	2379	137114718	20542	151424763	13761	11793310	422	123657553	15024	141234546	9376
	4	5759266		7871689		46923061	9202	109655379	15116	4731298		123680582	11027	112015203	10315	129133223	16704	116352832	14079	122238353	14068	15047930	3390	19596050	3730	115531440	14810	124947816	16622	14756269	624	111532191	11720	122923586	7146
	5	10014487		12604995		49616391	8813	82778886	9075	2700813		103022784	12938	98607303	13100	102897588	17144	96582055	8252	95861193	9042	20175223	4627	25434854	5279	93793507	8840	98962450	16023	19171382	873	95033849	7181	100381488	5501
	6	17026795	2776	19607038	6262	52143799	9299	59613021	5261	1798722		83624879	13833	83969582	13498	82006018	14290	79906143	5644	76696300	5449	26298296	5605	31841717	6345	77204687	4732	78636341	13954	24146777	1275	80156362	4306	81363267	3434
	7	26579506	4368	27809754	9443	53289843	8800	41643095	2996	1325237	54	68403218	13208	71627023	13259	66199645	10284	66398651	3651	63211093	3449	32574830	6999	38170370	7591	64977918	2765	63417038	10594	29189767	1612	68109316	2733	66983537	2032
	8	37649608	6802	35852176	12196	52569559	8186	28199079	1724	1076623	72	56908119	11165	61655232	11766	53811814	6833	55154426	2351	52955738	1884	38341542	7916	43833711	8139	55178302	1707	51834295	7632	33718246	2099	58318944	1882	56076565	1343
	9	48686762	9617	42188514	14264	50137566	7724	18626027	939	967492	30	48016519	8482	53450148	9299	43758182	4463	45553607	1398	44306716	1307	42875469	8908	48338351	8664	46582266	1178	42484889	4950	37453616	2575	49916515	1451	47445554	956
	10	57853787	11680	45824617	15593	46397949	6571	12167514	574	956264	46	40902542	6190	46540935	7245	35340099	2678	37183918	918	36636996	1052	45854010	8827	51317870	8296	38732211	854	34626090	3284	40009734	3089	42491207	1222	40355770	651
	11	63687082	13321	46364126	15442	41865550	5246	7993567	280	1006846	47	34946227	4604	40457120	5283	28188518	1644	29860714	611	29709342	765	47068964	8157	52558782	7543	31486529	515	27919000	2053	41236974	3286	35809182	958	34169636	480
	12	65385815	14131	44237870	14319	37123569	4273	5388109	170	1101748	71	29828301	3004	35028174	3679	22157975	976	23574748	465	23573792	488	46529840	7730	52111707	7058	25024092	462	22193645	1327	41161337	3727	29662522	714	28697643	366
	13	62990382	13903	40491211	12491	32620549	3204	3777104	118	1224992	60	25299718	2250	30138062	2624	17077979	549	18267096	288	18278835	377	44551491	6735	50083259	6359	19423528	287	17331187	781	39880758	4075	24094003	555	23827500	262
	14	57427357	12459	36168710	9889	28636186	2365	2788588	74	1367050	71	21266046	1457	25670419	1856	12959900	323	13890856	170	13876219	195	41546268	5920	46881802	5885	14796798	210	13318593	546	37693919	4329	19147198	427	19492803	190
	15	49889222	10789	32188207	7829	25235846	1821	2149428	59	1506218	61	17609767	931	21557321	1131	9711989	235	10437744	153	10402316	109	37999654	5111	42921534	5227	11115501	163	10129069	339	34927899	4606	14929204	250	15732386	119
	16	41761889	8976	29134026	5736	22430789	1326	1719376	44	1643837	86	14386519	687	17841209	816	7232396	131	7798275	154	7738811	78	34324761	4488	38712093	4177	8304667	76	7614151	219	31988783	4663	11456948	213	12482498	137
	17	34173710	7295	27195939	3991	20051565	925	1409846	17	1767137	100	11569255	506	14551025	566	5418877	104	5856211	113	5786528	65	30882902	3647	34585599	3586	6223637	64	5732964	207	29068329	4933	8701806	155	9802880	66
	18	27855121	5789	26161516	2654	18065431	607	1184206	7	1883441	117	9204788	367	11668719	384	4120330	65	4445009	77	4378704	37	27931477	3235	30865460	3157	4730208	30	4356057	99	26497992	4767	6597597	87	7627197	50
	19	23078556	4134	25768318	1803	16312240	460	1009574	5	1997741	158	7269555	291	9262050	301	3217017	73	3441127	39	3386346	42	25554110	2792	27729279	2843	3674211	58	3359222	97	24264143	4495	5053460	74	5917976	51
	20	19817637	3037	25544598	1195	14729339	331	872635	7	2103836	209	5713133	159	7300514	266	2566343	38	2728597	37	2696213	18	23720920	2255	25177012	2416	2929190	38	2653587	55	22488828	4605	3921528	74	4615555	43
	21	17811765	2037	25197131	832	13230748	319	762877	6	2207290	268	4501531	107	5732713	153	2110197	32	2218382	46	2201137	15	22336762	1862	23281269	2017	2406702	26	2145924	25	21129010	4676	3109490	35	3634688	11
	22	16732767	1371	24468951	545	11804590	270	667451	1	2312178	291	3569901	95	4530320	108	1777911	27	1849349	33	1846976	6	21328940	1634	21878686	1760	2012085	16	1785769	11	20109237	4501	2537350	33	2911682	4
	23	16164904	934	23244059	469	10466748	244	594686	1	2426570	307	2874926	93	3624677	91	1525059	14	1573683	15	1586633	5	20585592	1550	20827600	1605	1726643	8	1517243	11	19312311	4137	2118943	18	2367864	1
	24	15781701	664	21540421	230	9175099	171	530361	1	2540531	340	2351646	66	2934037	42	1330623	16	1367856	2	1382275	1	19968758	1378	20016827	1417	1502556	17	1309564	9	18690605	4131	1803420	14	1965874	3
	25	15379899	386	19457701	173	7988945	113	476139	1	2677632	343	1961115	45	2418308	34	1173255	4	1197877	12	1220105	1	19391003	1330	19348013	1358	1326131	8	1143990	3	18175251	3717	1562468	25	1669286	9
	26	14828052	313	17124334	141	6890273	62	429821		2818683	342	1665007	32	2044268	19	1041484	5	1061185	7	1079694	2	18788494	1327	18711356	1150	1174663	8	1012342	2	17647847	3472	1381242	23	1450165	4
	27	14044359	245	14722854	117	5899892	51	390957		2966246	429	1443120	12	1754383	26	932038	4	949158	9	966404	4	18112815	1045	18080877	1075	1055535	3	906279	4	17134778	3227	1229026	10	1271213	10
	28	13020367	231	12382109	98	5037654	43	353539		3123738	616	1268885	10	1530604	11	837628	1	851375	2	869855	4	17383951	971	17413133	909	951804	3	817891	7	16573593	2846	1100007	2	1128916	8
	29	11824968	183	10224867	81	4289906	59	321876		3291046	652	1123368	14	1360954	14	760310	3	768148	3	787685	4	16602481	863	16692340	754	861313	7	740464	11	15986841	2452	993110	2	1007679	8
	30	10509341	133	8323680	70	3645964	57	296039		3467741	688	1007091	4	1219445	8	691335		699029	2	716300	1	15783328	790	15926405	682	782383	5	672633	2	15372929	2291	898423	3	912307	3
	31	9188684	100	6702058	44	3098710	47	272966		3653980	723	912053	2	1102416	9	631840		637786		651293		14945515	746	15121068	658	713251	3	613610	2	14737948	2033	817157	3	828607	1
	32	7895788	87	5379086	27	2645818	39	249479		3841223	772	824631	3	997329	2	579193		582716		595206		14126436	598	14306714	617	652490	8	559635	1	14097810	1654	749506	1	754668	1
	33	6685234	53	4324991	18	2270171	32	229899		4047561	789	755952	1	914382	3	532853		536073		547910		13344625	520	13506918	482	600045	6	516862	1	13483008	1511	684288		694606	1
	34	5609754	54	3507450	14	1967696	38	214566		4254478	897	689448	3	837816	1	491586		496326		502945		12602737	521	12743017	364	550746	14	475580	1	12884078	1275	629631		637902	1
	35	4691496	37	2890514	4	1716454	27	201032		4481756	876	634846	3	771502	3	457056		459404		466655		11942243	508	12025106	362	510545	2	439062	1	12318558	938	580996		587267	2
	36	3908067	29	2431768	8	1516128	15	187895		4719826	923	586509	1	714817	5	420881		426210		434059		11326925	400	11350812	356	474967		407665	1	11790095	794	536070		545648	2
	37	3270943	7	2089286		1347372	10	174910		4977263	854	545754		658902	4	391039		397015		402946		10791626	283	10737463	330	441262		379438	2	11310628	678	497214		504038	1
	38	2764004	12	1838840		1212120	7	162502		5254043	907	505003		610590	5	366424		370567		376229		10314156	251	10182622	303	410994		352773	1	10873967	535	463046		471399	2
	39	2353208	10	1657414		1096646	10	152031		5552311	982	467790		567612	1	342387		346449		351720		9901555	214	9689051	217	384001		331865	1	10473306	517	432077		441197	1
	40	2033304	11	1512769		1000151	6	142392		5869969	965	439762		530054	1	320584		324277		330392		9521813	187	9240536	203	359841		311337	1	10098255	386	404735		409423	1
	41	1783269	5	1402263		919378	11	134188		6205097	922	411917		493824	6	301154		302703		311111		9201127	218	8851613	162	337682		291267	1	9764713	348	379247		383115	1
	42	1586800		1313441		849308	14	125825		6553418	935	383813		462223	5	282603		283042		291919		8907939	150	8491200	137	317019		273571	1	9438084	266	355142		357756
	43	1435715		1239825		788323	2	118975		6918820	1056	360995		435016	1	266013		267794		274932		8636951	168	8161029	130	298444		256863	1	9126713	286	335043		337290
	44	1305948		1173330		732207	2	111939		7286279	1012	337758		407028	1	250943		253121		259040		8371627	154	7860188	124	279084		242339	1	8840633	211	314579		316922
	45	1202844		1110025		684772	2	106306		7646619	1044	320375		383648	1	236691		239775		244019		8120302	152	7570119	131	264654		228838		8568760	177	297149		298082
	46	1116501		1050948		641890	4	99842		7988375	1054	301973		362255	2	224593		226198		231351		7871485	116	7287874	119	248762		216079		8281497	167	281935		281801
	47	1043041		994417		603576	2	95159		8295165	917	287367		343023		213014		214974		218743		7632888	101	7009452	111	235396		204264		7999527	173	265343		267799
	48	980356		938559		569466	1	90265		8593645	957	269698		323369		202215		202990		207824		7388709	105	6745190	102	222430		195145		7719276	169	252094		254365
	49	922188		886160		536020	3	85551		8827007	970	255245		307397		190760		193732		195669		7139787	89	6475589	95	211361		184867		7439415	179	237960		239074
	50	872103		837743		507745	1	81234		9011884	1070	241655		291050		181018		185008		186430		6886442	109	6214526	66	200547		175725		7152736	146	226716		226838
	51	827748		788773		478530	1	77557		9138902	1072	230078		275562		173072		175153		177202		6627504	88	5942943	73	191155		166800		6860951	121	215565		216084
	52	785356		740791		453268	1	74434		9197158	1094	218789		263123		164782		167354		168663		6363400	93	5680234	68	180998		158866		6577809	110	206527		206397
	53	745334		698337		429662	1	71100		9181360	1067	207667		250004		156740		159401		161450		6091532	88	5421411	64	173562		151583		6280598	105	195824		196484
	54	710450		657570		408606	1	68299		9095027	1073	198794		239240		149957		150958		154230		5815768	76	5160571	39	166550		145162		5980411	100	187153		187091
	55	676245		619915		388219	1	65469		8952283	1081	190174		227221		142841		145404		146293		5538291	69	4908057	51	157702		137941		5688519	98	178791		179451
	56	643204		581142		370689	1	62901		8728142	1148	180773		216915		137321		139278		139396		5252606	58	4646824	35	151424		133050		5404829	68	169336		171680
	57	612118		547599		350786	2	60094		8456630	1068	174357		208169		130902		133420		133502		4966160	58	4391487	35	144653		127271		5109110	60	163075		163199
	58	582640		516598		333366	1	57547		8129765	1047	166108		197660		124986		127571		127747		4680308	50	4143818	41	138583		121285		4821220	59	156406		156114
	59	553706		489394		318020	2	55568		7745621	1052	159284		189237		119978		122885		122760		4404777	45	3900822	34	132506		116732		4544411	66	149957		149083
	60	525524		464152		303870	1	53536		7348421	1065	152804		181603		115048		117967		117500		4127592	41	3661706	43	127507		111893		4265760	65	142797		142986
	61	499743		441764		291282	1	51380		6942832	1106	146915		174519		110536		113690		112845		3856844	38	3424531	38	122370		107204		3995692	64	137390		137262
	62	475353		419843		279370	1	49216		6514818	1031	140956		167346		106280		108880		107739		3589928	41	3200179	35	117554		103551		3734961	65	131901		131349
	63	453158		400917		266053	1	47421		6098429	949	135714		161467		103247		104611		104116		3342691	41	2978248	44	112904		99060		3482008	53	126787		126456
	64	431989		384462		255083		45671		5694901	989	130083		155183		98142		100726		99736		3092380	44	2769542	34	109114		95188		3240071	52	121745		121044
	65	412166		369447		244345		44120		5302579	1005	125517		148934		94598		97008		96352		2857548	24	2568462	22	105176		92528		3016504	60	116969		116989
	66	393219		356252		234877		42468		4939821	1058	120690		143038		91066		92949		93108		2631552	14	2377015	14	100510		88940		2797300	54	113408		113718
	67	375979		342081		226995		41105		4600870	1035	116252		137907		88130		89744		90153		2423959	7	2197421	12	96870		85450		2590971	46	109230		108363
	68	361371		329182		217288		39438		4305285	982	111990		133183		84908		86736		86874		2229847	10	2029395	12	94434		82276		2398012	39	105822		103921
	69	346474		315123		208942		38287		4042478	1042	108109		128411		82264		83107		84095		2051804	11	1874265	19	91405		79428		2213307	34	101619		100971
	70	331729		303630		201625		37395		3819648	1018	104621		122565		79376		80357		80081		1881204	17	1727463	8	88314		76676		2043356	31	98322		97078
	71	320296		293069		194160		35862		3634960	987	100656		119454		76985		78077		77663		1727547	21	1591553	14	85763		74073		1884029	20	95170		94309
	72	308528		283061		187625		34511		3484577	995	97080		115060		74496		74966		75507		1587787	25	1468106	22	83255		71419		1736320	22	91662		90972
	73	297073		272388		179975		33370		3366903	1016	94118		111680		71653		72691		72805		1460836	18	1353406	6	80169		69257		1604025	11	88032		87249
	74	286220		263208		173963		32446		3282086	996	90850		108074		69636		70379		70483		1346325	12	1249085	7	77091		66299		1481541	20	85246		83978
	75	277746		252481		168695		31278		3231973	1001	88065		104416		67616		68345		68089		1243843	13	1157612	8	74997		64997		1369815	9	82778		81887
	76	267960		244339		163583		30827		3209958	1000	84723		100291		65048		66089		65933		1151935	17	1074069	7	72887		62714		1268818	8	79591		79068
	77	258850		235790		157746		29741		3211440	1006	83087		97530		62866		63699		64520		1071811	16	997042	11	70644		60509		1174978	19	77259		76090
	78	250292		227452		152906		28779		3240341	1027	81027		94573		60851		62041		62315		999531	17	930610	15	68751		58822		1092131	16	75067		73833
	79	240152		219374		147428		27750		3286866	1059	78082		91520		59475		60159		60782		937888	15	870644	9	66077		57006		1017039	33	72983		71549
	80	232316		213308		142365		27294		3362571	1030	76525		88950		57476		58549		58514		881931	13	814266	6	64607		55961		949560	18	70884		69792
	81	225291		205877		138342		26754		3453790	1003	74066		86327		55742		56655		56792		831537	8	768299	4	62180		54266		891290	19	68660		68322
	82	218065		199165		134398		25695		3560253	1082	71974		83574		54780		55283		54561		788545	4	725909	6	61221		52529		835725	15	66692		66272
	83	212135		192260		129394		24788		3683561	1138	69642		80907		52155		53450		52981		750718	7	685196	5	59638		51006		785592	20	64488		63911
	84	205336		186856		126432		24160		3825547	1181	67962		78534		51096		52787		51448		717618	5	649896	2	57613		49378		744745	16	62282		62476
	85	199850		180552		122975		23842		3980281	1190	65476		76726		49673		50861		50344		687137	4	620904	6	56187		48010		705039	9	60671		60324
	86	193666		175397		119120		23174		4146336	1104	63534		74368		48601		49663		49204		661122	4	591036	3	55177		46670		670239	5	59258		58524
	87	188128		170684		115907		22694		4329409	1157	61905		72257		47548		48322		48019		638670	2	566829	5	53852		44892		637865	7	57573		57401
	88	182034		165439		112648		22033		4530272	1188	60315		70663		46209		46881		46466		618367	1	542792	3	52015		44138		609700	6	56324		55007
	89	176570		161652		109988		21654		4736164	1268	59086		68036		44896		45448		45416		601243	2	522545	1	50871		42857		586231	7	55001		53807
	90	172551		156612		107111		20805		4948715	1412	57734		66277		43561		44599		44168		583083	1	505008	2	49759		42147		562579	7	53642		53068
	91	167364		151609		103601		20790		5178503	1463	55868		64633		42131		43354		43180		567195	2	487310	3	48543		40840		540722	2	52073		51179
	92	163550		147947		101738		19949		5412835	1546	54632		63121		41529		42390		42095		554199	1	470440	5	46972		39900		519642	7	50761		50154
	93	158789		144457		99061		19418		5649196	1622	53298		61562		40381		41532		40851		540968	1	455259	4	45869		38783		501849	5	49374		48584
	94	153793		140075		96103		18977		5885853	1676	52557		59610		39803		39929		39902		529488	4	441165	1	44696		38301		484191	4	48089		46884
	95	149435		136579		94203		18920		6118251	1608	51204		57587		38596		39313		38711		519778	2	428635	3	44044		36870		468075	5	46759		45694
	96	146121		132540		91122		18578		6354611	1613	50530		56284		37826		38442		38085		509465	1	415278	1	43114		36346		454116	8	45126		44764
	97	142285		129969		89325		18164		6579170	1667	49105		55455		36977		36912		37294		497981	2	403237	3	41775		35267		440122	1	44698		43602
	98	140394		126388		86802		17724		6797745	1785	48374		53916		36132		36254		36658		488294	3	392854	4	41110		34574		427831	4	43379		42558
	99	135655		122586		84873		17301		7001756	1755	47349		52944		35799		36060		35614		479692	1	382531	4	40456		34244		416050	2	42410		41492
	100	132462		120449		83275		16938		7199076	1811	45957		51460		34601		34932		35007		468578	2	371380	2	39633		32836		402393	3	41319		40749
	101	128990		116527		80608		16634		7368975	1768	45429		50586		33718		34211		34160		460280	1	361943	1	38436		32258		392410	2	40597		39696
	102	126492		114310		78917		16351		7521418	1851	44119		49282		32844		33046		33000		450973	2	352184	1	37746		31619		381403	3	39203		38490
	103	122988		111531		77105		16200		7645920	1792	43425		48157		32218		32554		32368		442226	1	342895	3	36851		30754		372987	4	38566		37748
	104	120492		108662		75674		15958		7745784	1753	42405		47038		31532		31683		31880		433771	2	335151	1	36473		30141		362171	8	37767		37327
	105	117929		105277		73435		15535		7805249	1784	42144		46302		31064		31037		30998		424332	1	328015	1	36051		29506		353632	5	36599		36625
	106	115505		102975		72156		15153		7850033	1799	41456		45096		30053		30706		30596		415740	1	316951	1	35501		28929		342090	1	35641		35556
	107	111686		99688		70553		14905		7848228	1818	40411		44283		29549		30009		30077		408380	1	309674	1	34611		28242		336113	6	35355		34927
	108	109817		98547		68456		14569		7819762	1843	39757		43100		28903		29644		29478		398120	4	301236	1	33947		27774		326700	3	34454		34486
	109	107006		96747		67074		14288		7752941	1807	38900		42168		28290		29091		28635		389979	1	294117	1	33493		27242		319879	1	33886		33482
	110	105246		94266		65927		14485		7664530	1841	38608		41087		27570		28415		28229		378784	1	288319	1	33061		26576		312471	5	33149		32821
	111	102500		91452		64573		13823		7540632	1927	38136		40021		27021		27756		27815		370417	1	279319	1	32323		26147		303522	5	32008		32279
	112	100317		90049		63482		13802		7371594	1748	37491		39676		26550		27361		27286		362405	1	272990	1	31555		25972		296780	3	31331		31382
	113	98210		87354		62011		13683		7187392	1751	36907		38632		26199		27201		26638		352864		266673	2	31491		25001		289968	2	30834		30855
	114	95894		85907		60104		13466		6968325	1770	36180		37506		25788		26484		26507		343125		260616	1	30765		24673		283334	1	30128		30328
	115	94264		83421		59528		13404		6728375	1607	35536		37021		25218		26285		26077		334974		255012	2	30255		23805		275756	1	29400		29786
	116	92468		81855		58295		13069		6464505	1585	35061		36524		24653		25921		25127		325277		249101	1	30092		23065		269543	1	29014		29350
	117	90080		80692		57089		13051		6188660	1560	34532		35775		24315		25369		24983		316908		242738	1	29686		22870		263331	3	28492		28712
	118	88283		78506		56254		13164		5892379	1464	34101		35345		23801		24446		24561		308752		237424	1	29085		22354		256743	4	28216		28247
	119	86943		77433		54695		12760		5578809	1271	33630		34378		23632		24218		23881		301134		232116	1	28717		22067		250734	3	27723		27594
	120	84375		75396		53467		12598		5266328	1238	32872		33819		22782		23702		23653		292196		225565	1	28648		21495		245489	5	27387		26709
	121	82629		73915		52712		12462		4940594	1124	32677		33109		22451		23620		23340		284187		220738	2	27714		21386		239809	1	26789		26165
	122	80708		72098		52147		12326		4618306	1129	32116		32428		22098		23549		22684		276603		215613	1	27725		21077		235286	3	26621		25836
	123	78976		70890		50958		12099		4296680	1049	31574		32243		22183		23151		22165		270014		211590		27039		20669		229655	2	26074		25174
	124	77438		70186		49907		12095		3972617	898	30936		31312		21453		22735		21576		260588		206197		26943		20347		224096	1	25502		24839
	125	76298		68477		48600		11662		3664925	833	30180		30619		21577		22505		21452		253622		202089		26282		20008		219126	2	25237		24697
	126	74730		67156		48097		11606		3366229	804	30207		30211		20795		22101		20758		246942		197657		25953		19625		214580	2	24596		24242
	127	72869		65232		47698		11671		3078317	748	29638		29693		20550		21502		20454		239284		193244		25613		19191		209505	1	24448		23550
	128	71202		64358		46544		11712		2801566	749	29322		29279		20556		21795		20383		233271		189453		25587		18708		205576	1	23820		23264
	129	70388		62780		45167		11221		2545528	675	29092		28656		20209		21137		19846		226010		185023		25162		18468		201104	2	23411		22979
	130	68852		60956		44391		11267		2301912	586	28434		28006		20000		21032		19687		219379		181237		24647		18319		196317	1	22923		22635
	131	67895		59816		44020		11162		2075594	508	28075		27483		19657		20612		19149		212858		176683		24359		17848		191513	3	22651		22263
	132	66655		58747		43327		10849		1866500	458	27755		27054		19547		20479		18974		207417		173616		24639		17659		187704	1	22318		21595
	133	65331		58028		42728		10869		1672523	407	26916		26985		19237		19973		18446		200785		169441		23775		17355		183950	1	22006		21444
	134	64329		56928		41706		10535		1492583	421	26866		26433		18657		19710		18246		195070		166996		23441		17105		179559	1	21885		21158
	135	63146		55786		41254		10717		1333021	329	26606		25719		18796		19735		18113		189983		162477		23449		16918		176255	1	21501		20915
	136	61978		54753		40226		10471		1189273	350	26013		25649		18364		19321		18330		185201		159632		23253		16535		172717	4	20851		20346
	137	60623		53647		39572		10492		1056147	313	25417		25021		18263		19298		17732		180323		156363		22846		16786		168579	4	20801		20135
	138	60192		52465		38856		10380		943845	255	25275		24504		18344		19314		17382		175323		154259		22484		16285		164450	2	20314		19665
	139	59355		51701		38329		10313		839985	226	25028		23985		18053		19009		17201		170644		151064		22416		16043		161728	1	20097		19498
	140	58352		51247		37871		9955		751115	205	24593		23763		17794		18817		17093		166022		148328		22010		15682		158140	1	19828		19308
	141	57113		50314		37482		9968		673982	180	23849		23427		17572		18856		16685		161915		145167		21684		15687		154965	2	19781		19056
	142	55816		49623		37182		10190		606859	156	23847		23054		17253		18609		16597		157723		142117		21393		15587		152162	2	19278		18650
	143	55210		48139		36689		9660		548544	122	23434		22636		17289		18582		16060		154240		139550		21545		15567		148431	1	19294		18242
	144	54245		47765		36415		9673		501596	131	23124		22093		17189		18025		15958		149736		136488		20889		15087		146482	1	18877		18037
	145	52717		47162		35746		9795		460924	78	22645		22132		17268		17959		15881		146077		134670		20748		14981		143011		18588		17629
	146	52082		46404		34974		9658		426015	121	22271		21517		17116		17796		15556		142768		132629		20458		14886		141203		18313		17455
	147	51189		45476		34664		9324		396476	94	22062		21455		17090		17618		15317		139452		129801		20238		14716		138177		18145		17295
	148	50119		44722		34014		9343		373719	80	21675		21207		16786		16983		15386		136885		126755		20122		14381		135367		17937		17144
	149	49725		44298		33418		9217		355768	78	21275		20597		16502		17309		14933		134127		124780		19751		14505		132649		17844		16993
	150	48745		43264		33025		9028		339843	58	20364		20573		16520		17084		14739		131533		123134		19252		14116		130991		17821		16679
