# Supplementary material for: The origin and widespread occurrence of Sli-based self-compatibility in potato
Source: Theor Appl Genet. 2020 Jun 8;133(9):2713–28. doi: 10.1007/s00122-020-03627-8 (PMC7419354; doi:10.1007/s00122-020-03627-8)
Supplement: Supplementary file 9 — ESM 9: Conversion of k-mers into KASP markers and validation of KASP marker predictions using a panel of diploid clones with known self-compatibility/fertility phenotype. (XLSX 42 kb) [file 122_2020_3627_MOESM9_ESM.xlsx]

## Sheet: KASP primers
Clot et al, The origin and widespread occurrence of Sli based self-compatibility in potato.
ESM8:Conversion of k-mers into KASP markers and validation of KASP marker predictions using a panel of diploid clones with known self-compatibility/fertility phenotype.
	KASP sequence
	ID	Primer Allele SI	Primer Allele SC	Primer Common
	ST4_03ch00_8767634	GAAGGTGACCAAGTTCATGCTAGAATGTCGTTTTAGCACTTAAATGTT	GAAGGTCGGAGTCAACGGATTAGAATGTCGTTTTAGCACTTAAATGTC	GGAAATGTAGGCAAGAGTATACGTTAGTA
	ST4_03ch00_8834419	GAAGGTGACCAAGTTCATGCTAGCAACAGTTCATTATCCAACTCAACA	GAAGGTCGGAGTCAACGGATTAGCAACAGTTCATTATCCAACTCAACT	TGACAGGAATTTACATGAGGGGTATGAT
	ST4_03ch01_58240452	GAAGGTGACCAAGTTCATGCTAACTATAACTGAAGTAACATGAGTAAATG	GAAGGTCGGAGTCAACGGATTACTAACTATAACTGAAGTAACATGAGTAAATA	GCCCTAGGCTTTAATAACTTTGTGAACAA
	ST4_03ch01_58831098	GAAGGTGACCAAGTTCATGCTGATGCAGAGAGGCCGAGAGATT	GAAGGTCGGAGTCAACGGATTATGCAGAGAGGCCGAGAGATC	AACTGTAGGATTACAGCCGAGCCTA
	ST4_03ch01_58955082	GAAGGTGACCAAGTTCATGCTTGCCGCATCATAATTTAATTGATTTTATTTTA	GAAGGTCGGAGTCAACGGATTGCCGCATCATAATTTAATTGATTTTATTTTC	GTGTCAATGGTACTCGCTCCTTACAT
	ST4_03ch02_34017250	GAAGGTGACCAAGTTCATGCTAATTGATTGGGAGCATTTAGTCTCATG	GAAGGTCGGAGTCAACGGATTAATTGATTGGGAGCATTTAGTCTCATC	GCCTAAACTTCTAACTGTTCTTCTGACTT
	ST4_03ch02_34076546	GAAGGTGACCAAGTTCATGCTTTGTTTCTACAATGCAGGACAAACAC	GAAGGTCGGAGTCAACGGATTCTTTGTTTCTACAATGCAGGACAAACAA	CTCCATAGTGTAGACGTTCATGTTTGTT
	ST4_03ch02_34191690	GAAGGTGACCAAGTTCATGCTAACATTGAACACAGTGCACTCAGTC	GAAGGTCGGAGTCAACGGATTATAACATTGAACACAGTGCACTCAGTT	CTTTCTGGATCCCTATACATATCGTCAT
	ST4_03ch02_34357684	GAAGGTGACCAAGTTCATGCTATGTTGTAATCCCTTCAACTCCTTAC	GAAGGTCGGAGTCAACGGATTATATGTTGTAATCCCTTCAACTCCTTAT	GAGAGACATAGATCACTTTGTCATTAGTTT
	ST4_03ch03_3338584	GAAGGTGACCAAGTTCATGCTGCAAAGCAATGGCCAATGAAACCA	GAAGGTCGGAGTCAACGGATTCAAAGCAATGGCCAATGAAACCG	ACAACAAGATCCCACAGCAGCCAT
	ST4_03ch03_3446514	GAAGGTGACCAAGTTCATGCTCATAGCTTAGCACCTTTGCACGA	GAAGGTCGGAGTCAACGGATTCATAGCTTAGCACCTTTGCACGG	TGCAGAATTCTTCTTACAATGTCAGCCAT
	ST4_03ch03_7174882	GAAGGTGACCAAGTTCATGCTTTACTCTTCGTTTGGCTGACATGC	GAAGGTCGGAGTCAACGGATTAATTTACTCTTCGTTTGGCTGACATGT	TCGCATATTTTGCCCTTACTAATTTGTCAT
	ST4_03ch04_13832777	GAAGGTGACCAAGTTCATGCTCTAGCAACAGTTACTGTATCTTATATACT	GAAGGTCGGAGTCAACGGATTCTAGCAACAGTTACTGTATCTTATATACA	AAAGCAAGAAGGCAAGCAAAACGTACAA
	ST4_03ch04_13834941	GAAGGTGACCAAGTTCATGCTATATGGCATTGAAGGTCGAAACGTG	GAAGGTCGGAGTCAACGGATTATATGGCATTGAAGGTCGAAACGTA	GAGTCCAGATATGGGATAAGGCCAA
	ST4_03ch04_14385726	GAAGGTGACCAAGTTCATGCTGTTAAATTCAGTAAGAAGTCATCAAGAGC	GAAGGTCGGAGTCAACGGATTGTTAAATTCAGTAAGAAGTCATCAAGAGA	GAATGTACAAGAGGGTGCTTTACAAACAT
	ST4_03ch04_67231766	GAAGGTGACCAAGTTCATGCTCAAATGTGGGAAAAGATGCCTGC	GAAGGTCGGAGTCAACGGATTGCAAATGTGGGAAAAGATGCCTGT	GGACTTAACAGACAACAGCAACAACATTT
	ST4_03ch05_7156220	GAAGGTGACCAAGTTCATGCTCGAAATGTTTCAGGAAGTGTTGTGG	GAAGGTCGGAGTCAACGGATTACGAAATGTTTCAGGAAGTGTTGTGT	TGATAGTCCTTGGGATGAGACATTATCAT
	ST4_03ch05_7228474	GAAGGTGACCAAGTTCATGCTCAACCACGATGACTAGATTGAAAGAA	GAAGGTCGGAGTCAACGGATTCAACCACGATGACTAGATTGAAAGAG	GCTATAACATTAAGGCACAAGCCAAGTTT
	ST4_03ch06_1606268	GAAGGTGACCAAGTTCATGCTGAGTATATTTGTGCCTCACAGTCTC	GAAGGTCGGAGTCAACGGATTGAGTATATTTGTGCCTCACAGTCTT	GTACGTAGAACTCCTTCCCTCCTTA
	ST4_03ch06_4089453	GAAGGTGACCAAGTTCATGCTTATGTACCAATTGCTACCGCACC	GAAGGTCGGAGTCAACGGATTCTTATGTACCAATTGCTACCGCACA	GTACACACATGCAAACAACATTGAGTTGAA
	ST4_03ch06_4535090	GAAGGTGACCAAGTTCATGCTATGTGGACTCATAGCTTATATGTTGGT	GAAGGTCGGAGTCAACGGATTGTGGACTCATAGCTTATATGTTGGC	GCTCCACCATATTTGACATTAACATACAAA
	ST4_03ch07_19892523	GAAGGTGACCAAGTTCATGCTTGAGAAGGTTTATGATGGTTGAGGAT	GAAGGTCGGAGTCAACGGATTGAGAAGGTTTATGATGGTTGAGGAC	CATCGGGAATGYTACTCCATGTTTGTT
	ST4_03ch07_23720787	GAAGGTGACCAAGTTCATGCTTTTGGTATATTTTTYCCATCTAATACAACAG	GAAGGTCGGAGTCAACGGATTTTGGTATATTTTTYCCATCTAATACAACAC	GGACATGCTGCCTAAKAAGTCACAATA
	ST4_03ch07_28704390	GAAGGTGACCAAGTTCATGCTCTTTTATGGGCAGCTAAATCCTTAG	GAAGGTCGGAGTCAACGGATTCTCTTTTATGGGCAGCTAAATCCTTAT	CCCATCAAGCACACATACCCCTAA
	ST4_03ch08_27484646	GAAGGTGACCAAGTTCATGCTCCCAAGTTGCAAAATTAATCTTCCAAG	GAAGGTCGGAGTCAACGGATTCCCAAGTTGCAAAATTAATCTTCCAAC	KAAACCTCATTTTTGGGGGTTAGACATTAT
	ST4_03ch08_28450593	GAAGGTGACCAAGTTCATGCTAAACATAAAAACAGATTAAAATGAGGCATTATC	GAAGGTCGGAGTCAACGGATTAAACATAAAAACAGATTAAAATGAGGCATTATT	ATAGAACATAAGTGATGCCCGGTTCAAAT
	ST4_03ch08_28476819	GAAGGTGACCAAGTTCATGCTCCTTGTCAGCAAGCTGCCCATT	GAAGGTCGGAGTCAACGGATTCTTGTCAGCAAGCTGCCCATC	AGCTTCAKGGGAAGAAAAAAGTGAAGTTTT
	ST4_03ch12_58960090	GAAGGTGACCAAGTTCATGCTGTTGACTTGTTAATCTAGCATATTGGC	GAAGGTCGGAGTCAACGGATTATAGTTGACTTGTTAATCTAGCATATTGGT	CTCAGAATTGCCAAGAAACTCCATCAAAT
	ST4_03ch12_58961580	GAAGGTGACCAAGTTCATGCTCAATTGGTATGTCTCCTATTAGATAG	GAAGGTCGGAGTCAACGGATTAACTCAATTGGTATGTCTCCTATTAGATAA	AGCGATAGAGATTGACTTCTCAGAGAA
	ST4_03ch12_58962561	GAAGGTGACCAAGTTCATGCTGTTGAGATTGAGACACTCTAGTAGG	GAAGGTCGGAGTCAACGGATTGTTGAGATTGAGACACTCTAGTAGA	GTTCAATACCACCTAAGCTTGGAAATCTT
	ST4_03ch12_58974932	GAAGGTGACCAAGTTCATGCTGGACTAGTACTAGTGCAAACATGAATAT	GAAGGTCGGAGTCAACGGATTGGACTAGTACTAGTGCAAACATGAATAA	GGAGTAAACAAAATGGCAAATTGGTCCAT
	ST4_03ch12_59002442	GAAGGTGACCAAGTTCATGCTTCTCTTGTACCTTCACGAAGC	GAAGGTCGGAGTCAACGGATTCCTTCTCTTGTACCTTCACGAAGT	CAATACCGAGAATCTGTCAGAACACATTA
	ST4_03ch12_59007304	GAAGGTGACCAAGTTCATGCTAAAATTGATAACTCATTTTCAACTTCCCTG	GAAGGTCGGAGTCAACGGATTAAAAAAATTGATAACTCATTTTCAACTTCCCTA	ACTCATTGCAAAGTCTAGAGACATTACAAA
	ST4_03ch12_59019319	GAAGGTGACCAAGTTCATGCTGACTTAAAGGGTGACATAGTTAAAATCCT	GAAGGTCGGAGTCAACGGATTGACTTAAAGGGTGACATAGTTAAAATCCA	GCTATTTCTGACCCAAACACAAACCATTT
	ST4_03ch12_59023684	GAAGGTGACCAAGTTCATGCTACTTCAGAAACTTGAGCCTTGACC	GAAGGTCGGAGTCAACGGATTACTTCAGAAACTTGAGCCTTGACT	CATCCWGAAGAAATCAGTAAGCTTTCTAA
	ST4_03ch12_59025737	GAAGGTGACCAAGTTCATGCTAGTCGAGTTTCAATCTTCCCTCG	GAAGGTCGGAGTCAACGGATTGTAGTCGAGTTTCAATCTTCCCTCT	AATCTTCGGTTCGTTTGTTGGCTTGATAT
	ST4_03ch12_59039626	GAAGGTGACCAAGTTCATGCTCAAATATGTTGTTTATTTGGTGTTCAAATTGG	GAAGGTCGGAGTCAACGGATTCAAATATGTTGTTTATTTGGTGTTCAAATTGT	ATGCATTAGCAATTTCTAGTCCATCATGAT
	ST4_03ch12_59040898	GAAGGTGACCAAGTTCATGCTGTAAAGYTTTTACCAGATGATTATGAAGATATT	GAAGGTCGGAGTCAACGGATTAAAGYTTTTACCAGATGATTATGAAGATATC	GGATAAATCCGYGGGGAGACATAT
	ST4_03ch12_59056410	GAAGGTGACCAAGTTCATGCTGAAKATGGGATGGAAATTGGGATCG	GAAGGTCGGAGTCAACGGATTGAAKATGGGATGGAAATTGGGATCC	AGTAACAATGGCGGAATCTAAARCTTCAAA
	ST4_03ch12_59155291	GAAGGTGACCAAGTTCATGCTTCCCACTGGTTGCATGGTAATA	GAAGGTCGGAGTCAACGGATTCCCACTGGTTGCATGGTAATC	AGGAAAGACCTCAATCAACATTGCAGAAT
	ST4_03ch12_59155499	GAAGGTGACCAAGTTCATGCTCAAGATTGTCAATCTGTCTATAATGCTAAA	GAAGGTCGGAGTCAACGGATTAAGATTGTCAATCTGTCTATAATGCTAAG	GAGAGTTCTTCCCTGTTAAAAGAAGACAA
	ST4_03ch12_59184424	GAAGGTGACCAAGTTCATGCTCCTCCGGGATAAATTCAGGACT	GAAGGTCGGAGTCAACGGATTCCTCCGGGATAAATTCAGGACC	CCACAGGTATGCATGTTACCCCATA
	ST4_03ch12_59188061	GAAGGTGACCAAGTTCATGCTCATATTGTGGGAATCAAGAAGACCC	GAAGGTCGGAGTCAACGGATTAACATATTGTGGGAATCAAGAAGACCT	CTAGAATGTTTCTATGTAATCACGTACCTT
	ST4_03ch12_59211572	GAAGGTGACCAAGTTCATGCTTCACTATTCATCTTAACTAATGTATGAG	GAAGGTCGGAGTCAACGGATTCCTTCACTATTCATCTTAACTAATGTATGAA	CCCTTCTTTGGAGTCCTCTAAAKTCTA
	ST4_03ch12_59271443	GAAGGTGACCAAGTTCATGCTGTGACTTCACGTATATYGATGACATC	GAAGGTCGGAGTCAACGGATTCGTGACTTCACGTATATYGATGACATT	CCACCACTCCCGGTGCTCTT

## Sheet: KASP results
Clot et al, The origin and widespread occurrence of Sli based self-compatibility in potato.
ESM8:Conversion of k-mers into KASP markers and validation of KASP marker predictions using a panel of diploid clones with known self-compatibility/fertility phenotype.
	KASP results
	Genotype	Groupe	Method	Phenotype	Genotype	ST4_03ch00_8767634	ST4_03ch00_8834419	ST4_03ch01_58240452	ST4_03ch01_58831098	ST4_03ch01_58955082	ST4_03ch02_34017250	ST4_03ch02_34076546	ST4_03ch02_34191690	ST4_03ch02_34357684	ST4_03ch03_3338584	ST4_03ch03_3446514	ST4_03ch03_7174882	ST4_03ch04_13832777	ST4_03ch04_13834941	ST4_03ch04_14385726	ST4_03ch04_67231766	ST4_03ch05_7156220	ST4_03ch05_7228474	ST4_03ch06_1606268	ST4_03ch06_4089453	ST4_03ch06_4535090	ST4_03ch07_19892523	ST4_03ch07_23720787	ST4_03ch07_28704390	ST4_03ch08_27484646	ST4_03ch08_28450593	ST4_03ch08_28476819	ST4_03ch12_58960090	ST4_03ch12_58961580	ST4_03ch12_58962561	ST4_03ch12_58974932	ST4_03ch12_59002442	ST4_03ch12_59007304	ST4_03ch12_59019319	ST4_03ch12_59023684	ST4_03ch12_59025737	ST4_03ch12_59039626	ST4_03ch12_59040898	ST4_03ch12_59056410	ST4_03ch12_59155291	ST4_03ch12_59155499	ST4_03ch12_59184424	ST4_03ch12_59188061	ST4_03ch12_59211572
	SI:SI	ref			SI	A:A	T:T	A:A	C:C	G:G	G:G	A:A	T:T	T:T	T:T	A:A	G:G	T:T	G:G	G:G	G:G	G:G	T:T	G:G	G:G	T:T	G:G	C:C	G:G	C:C	YG:YG	A:A	C:C	C:C	C:C	T:T	C:C	C:C	A:A	G:G	G:G	C:C	A:A	G:G	T:T	T:T	A:A	G:G	C:C
	SC:SC	ref			SC	G:G	A:A	G:G	T:T	T:T	C:C	C:C	C:C	C:C	C:C	G:G	A:A	A:A	A:A	T:T	A:A	T:T	C:C	A:A	T:T	C:C	A:A	G:G	T:T	G:G	CA:CA	G:G	T:T	T:T	T:T	A:A	T:T	T:T	T:T	A:A	T:T	A:A	G:G	C:C	G:G	C:C	G:G	A:A	T:T
	SC:SI	ref			SC	G:A	A:T	G:A	T:C	T:G	C:G	C:A	C:T	C:T	C:T	G:A	A:G	A:T	A:G	T:G	A:G	T:G	C:T	A:G	T:G	C:T	A:G	G:C	T:G	G:C	CA:YG	G:A	T:C	T:C	T:C	A:T	T:C	T:C	T:A	A:G	T:G	A:C	G:A	C:G	G:T	C:T	G:A	A:G	T:C
	SI:SC	ref			SC	A:G	T:A	A:G	C:T	G:T	G:C	A:C	T:C	T:C	T:C	A:G	G:A	T:A	G:A	G:T	G:A	G:T	T:C	G:A	G:T	T:C	G:A	C:G	G:T	C:G	YG:CA	A:G	C:T	C:T	C:T	T:A	C:T	C:T	A:T	G:A	G:T	C:A	A:G	G:C	T:G	T:C	A:G	G:A	C:T
	SB12-031-03	panel	self-fertility	SI	SC	G:G	A:T	G:G	C:T	G:T	G:G	A:A	T:T	T:T	T:T	A:A	G:G	A:T	A:G	T:T	A:G	G:G	T:T	A:A	T:G	C:T	G:A	G:C	T:T	G:C	CA:CA	G:A	T:C	T:C	T:C	A:T	T:C	?	T:A	A:G	T:G	A:C	G:A	C:G	G:T	C:T	G:A	A:G	T:C
	SB12-031-04	panel	self-fertility	SI	SC	G:G	A:A	G:G	C:T	G:T	G:G	A:A	T:T	T:T	T:T	A:A	G:G	A:A	A:A	T:T	A:G	G:G	T:T	A:A	T:T	C:C	A:A	G:G	T:T	G:C	CA:YG	G:A	T:C	T:C	T:C	A:T	T:C	T:C	T:A	A:G	T:G	A:C	G:A	C:G	G:T	C:T	G:A	A:G	T:C
	SB12-031-05	panel	self-fertility	SI	SC	G:G	A:A	G:G	T:T	T:T	G:G	A:A	T:T	T:T	T:T	A:A	G:G	A:A	A:A	T:T	G:G	T:G	C:T	A:A	T:T	C:C	A:A	G:G	T:T	G:G	CA:CA	A:A	T:C	T:C	T:C	A:T	T:C	T:C	T:A	A:G	T:G	A:C	G:A	C:G	G:T	C:T	G:A	A:G	T:C
	SB12-035-01	panel	self-fertility	SI	SC	G:G	A:T	G:G	C:T	G:T	G:G	A:A	T:T	T:T	T:T	A:A	G:G	A:T	A:G	T:T	A:G	G:G	T:T	A:G	T:G	C:T	G:A	G:C	T:T	G:G	CA:CA	A:A	T:C	T:C	T:C	A:T	T:C	T:C	T:A	A:G	T:G	A:C	G:A	?	G:T	C:C	G:A	A:G	T:C
	SB12-035-03	panel	self-fertility	SI	SC	G:G	A:A	G:G	C:T	G:T	G:G	A:A	T:T	T:T	T:T	A:A	G:G	A:A	A:A	T:T	A:G	G:G	T:T	A:A	T:T	C:C	A:A	G:G	T:T	C:C	YG:YG	G:G	T:C	T:C	T:C	A:T	T:C	T:C	T:A	A:G	T:G	A:C	G:A	?	G:T	C:C	G:A	A:G	T:C
	SB12-035-06	panel	self-fertility	SI	SI	G:G	A:T	G:G	C:T	G:T	G:G	A:A	T:T	T:T	T:T	A:A	G:G	A:T	A:G	T:T	A:A	G:G	T:T	A:A	T:T	C:C	G:A	G:C	T:T	C:C	YG:YG	G:G	C:C	C:C	C:C	T:T	C:C	C:C	A:A	G:G	G:G	C:C	A:A	G:G	T:T	T:T	A:A	G:G	C:C
	SB12-035-07	panel	self-fertility	SI	SI	G:G	?	G:G	C:T	G:T	G:G	A:A	T:T	T:T	T:T	A:A	G:G	A:A	A:A	T:T	A:A	G:G	T:T	A:G	T:G	C:T	A:A	G:G	T:T	C:C	YG:YG	G:G	C:C	C:C	C:C	T:T	C:C	C:C	A:A	G:G	G:G	C:C	A:A	G:G	T:T	T:T	A:A	G:G	C:C
	SB12-035-08	panel	self-fertility	SF	SC	G:G	A:A	G:G	C:T	G:T	G:G	A:A	T:T	T:T	C:T	G:A	G:G	A:A	A:A	T:T	A:G	G:G	T:T	A:G	T:G	C:T	A:A	G:G	T:T	G:C	CA:CA	G:A	T:C	T:C	T:C	A:T	T:C	T:C	T:A	A:G	T:G	A:C	G:A	C:G	G:T	C:T	G:A	A:G	T:C
	SB12-036-01	panel	self-fertility	SF	SC	G:G	A:T	G:G	T:T	T:T	G:G	A:A	T:T	T:T	T:T	A:A	G:G	A:T	A:G	T:G	G:G	G:G	T:T	A:A	T:T	C:C	G:A	G:C	T:T	G:C	CA:YG	A:A	T:T	T:T	T:T	A:A	T:T	T:T	T:T	A:A	T:T	A:A	G:G	C:C	G:G	C:C	G:G	A:A	T:T
	SB12-036-03	panel	self-fertility	SF	SC	G:G	A:T	G:G	T:T	T:T	G:C	A:C	T:C	T:C	T:T	A:A	G:G	A:T	A:G	T:G	G:G	G:G	T:T	A:G	T:G	C:C	G:A	G:C	T:T	G:C	CA:YG	G:A	T:T	T:T	T:T	A:A	T:T	T:T	T:T	A:A	T:T	A:A	G:G	C:C	G:G	C:C	G:G	A:A	T:T
	SB12-038-01	panel	self-fertility	SF	SC	G:G	A:A	G:G	C:T	G:T	G:G	A:A	T:T	T:T	C:T	G:A	G:G	A:A	A:A	T:T	A:G	G:G	T:T	A:A	T:T	C:C	A:A	G:G	T:T	G:C	CA:YG	G:A	T:C	T:C	T:C	A:T	T:C	T:C	T:A	A:G	T:G	A:C	G:A	C:G	G:T	C:T	G:A	A:G	?
	SB12-038-03	panel	self-fertility	SF	SC	G:G	A:A	G:G	C:T	G:T	G:G	A:A	T:T	T:T	T:T	A:A	G:G	A:A	A:A	T:T	A:G	G:G	T:T	A:A	T:T	C:C	A:A	G:G	T:T	C:C	YG:YG	G:G	T:T	T:T	T:T	A:A	T:T	T:T	T:T	A:A	T:T	A:A	G:G	C:C	G:G	C:C	G:G	A:A	T:T
	SB19-039-01	panel	self-fertility	SF	SI	G:A	A:T	G:G	C:T	G:T	G:G	A:A	T:T	T:T	C:T	G:A	A:G	A:T	A:G	T:G	A:G	G:G	T:T	A:G	T:G	C:T	G:A	G:C	T:G	G:G	CA:YG	A:A	C:C	C:C	C:C	T:T	C:C	C:C	A:A	G:G	G:G	C:C	A:A	G:G	T:T	T:T	A:A	G:G	C:C
	SB19-039-02	panel	self-fertility	SF	SC	G:G	?	A:A	C:C	G:G	G:G	A:A	T:T	T:T	C:T	G:A	A:G	A:A	A:A	T:T	A:G	G:G	T:T	A:G	T:G	C:T	A:A	G:G	T:T	G:G	CA:YG	A:A	T:C	T:C	T:C	A:T	T:C	T:C	T:A	A:G	T:G	A:C	G:A	C:G	G:T	C:T	G:A	A:G	T:C
	SB19-039-06	panel	self-fertility	SI	SC	G:A	A:T	A:A	C:C	G:G	G:G	A:A	T:T	T:T	C:T	G:A	A:G	A:T	A:G	T:G	A:A	G:G	T:T	A:G	T:G	C:T	G:A	G:C	T:G	G:C	CA:YG	G:A	T:C	T:C	T:C	A:T	?	T:C	T:A	A:G	T:G	A:C	G:A	?	G:T	?	G:A	A:G	T:C
	SB12-043-03	panel	self-fertility	SF	SC	G:A	A:T	A:A	C:C	G:G	G:G	A:A	T:T	T:T	C:T	G:A	G:G	A:T	A:G	T:G	A:G	G:G	T:T	G:G	G:G	C:T	G:A	G:C	T:G	C:C	YG:YG	G:G	T:T	T:T	T:T	A:A	T:T	T:T	T:T	?	T:T	A:A	G:G	C:C	G:G	C:C	G:G	A:A	T:T
	SB12-043-04	panel	self-fertility	SF	SC	G:G	A:T	A:A	C:C	G:G	G:G	A:A	T:T	T:T	T:T	A:A	G:G	A:T	A:G	T:T	A:A	G:G	T:T	A:G	T:G	C:T	G:A	G:C	T:T	C:C	YG:YG	G:G	T:C	T:C	T:C	A:T	T:C	T:C	T:A	A:G	T:G	A:C	G:A	C:G	G:T	C:T	G:A	A:G	T:C
	SB12-043-05	panel	self-fertility	SF	SC	G:A	?	A:A	C:C	G:G	G:G	A:A	T:T	T:T	C:C	G:G	A:G	A:T	A:G	T:G	A:A	G:G	T:T	A:G	T:G	C:T	G:A	G:C	T:G	C:C	YG:YG	G:A	T:C	T:C	T:C	A:T	T:C	T:T	T:A	A:G	T:G	A:C	G:A	C:G	G:T	?	G:A	A:G	?
	SB12-054-01	panel	self-fertility	SF	SC	G:G	?	A:G	C:T	G:T	G:G	A:A	T:T	T:T	T:T	A:A	G:G	A:A	A:A	T:T	A:G	G:G	T:T	A:G	T:G	C:C	A:A	G:G	T:T	G:C	CA:YG	A:A	T:C	T:C	T:C	A:T	T:C	T:C	T:A	A:G	T:G	A:C	?	C:C	G:T	C:T	G:A	A:G	T:C
	IVP15-551-02	panel	self-fertility	SI	SI	G:G	A:T	A:A	C:C	G:G	G:C	A:C	T:T	T:C	C:T	G:A	A:G	A:A	A:G	T:T	G:G	G:G	T:T	G:G	G:G	T:T	G:A	G:G	T:T	G:C	CA:YG	G:A	C:C	C:C	C:C	T:T	C:C	C:C	A:A	G:G	G:G	C:C	A:A	G:G	T:T	T:T	A:A	G:G	C:C
	IVP15-551-14	panel	self-fertility	SF	SC	G:G	A:T	A:G	C:T	G:T	G:C	A:C	T:T	T:C	C:T	G:A	A:G	A:A	A:G	T:T	G:G	T:G	C:T	G:G	G:G	T:T	G:A	G:G	T:T	G:C	CA:YG	G:A	?	T:C	T:C	A:T	T:C	T:T	T:A	A:G	T:G	A:C	G:A	C:G	G:T	C:T	G:A	A:G	T:C
	IVP16-570-01	panel	self-fertility	SI	SC	A:A	T:T	G:G	C:T	G:T	G:G	A:A	T:T	T:T	C:T	G:A	A:G	T:T	G:G	G:G	A:G	T:G	T:T	G:G	G:G	T:T	G:G	C:C	G:G	G:G	CA:YG	A:A	T:C	T:C	T:C	A:A	T:C	T:C	T:A	A:G	T:G	A:C	G:A	C:C	G:T	C:T	G:A	A:G	T:C
	IVP16-570-02	panel	self-fertility	SI	SC	A:A	T:T	?	C:C	G:G	G:C	A:C	T:T	T:T	T:T	A:A	G:G	T:T	G:G	G:G	A:G	T:G	T:T	G:G	G:G	C:T	G:G	C:C	G:G	G:G	CA:YG	A:A	T:C	T:C	T:C	A:T	T:C	T:C	T:A	A:G	T:G	A:C	G:A	C:G	G:T	C:T	G:A	A:G	T:C
	IVP16-570-06	panel	self-fertility	SI	SC	G:G	A:T	G:G	C:T	G:T	G:C	A:C	T:T	T:T	T:T	A:A	G:G	A:A	?	T:T	A:A	G:G	T:T	G:G	G:G	T:T	A:A	G:C	T:T	?	CA:CA	G:A	T:C	T:C	T:C	A:A	T:C	T:C	T:A	A:G	T:G	A:C	G:A	C:C	G:T	C:T	?	A:G	?
	IVP16-572-06	panel	self-fertility	SI	SI	?	A:T	A:G	C:T	G:T	G:G	A:A	T:T	?	T:T	A:A	G:G	A:T	A:G	T:G	A:G	G:G	T:T	G:G	G:G	C:T	G:A	G:C	T:G	G:C	CA:YG	G:A	C:C	C:C	C:C	T:T	C:C	C:C	A:A	G:G	G:G	C:C	A:A	G:G	T:T	T:T	A:A	G:G	C:C
	IVP16-578-05	panel	self-fertility	SI	SI	G:G	?	A:A	C:C	G:G	G:G	A:A	T:T	T:T	T:T	A:A	G:G	A:A	A:A	T:T	A:A	?	C:T	G:G	G:G	T:T	A:A	G:G	T:T	G:G	CA:CA	A:A	C:C	C:C	C:C	T:T	C:C	C:C	A:A	G:G	G:G	C:C	A:A	G:G	T:T	T:T	A:A	G:G	C:C
	IVP16-578-12	panel	self-fertility	SF	SC	G:A	A:T	A:G	C:T	G:T	G:G	A:A	T:T	T:T	T:T	A:A	G:G	A:T	A:G	T:G	A:A	G:G	T:T	G:G	G:G	T:T	G:A	G:C	T:G	G:G	CA:CA	A:A	T:C	T:C	T:C	A:T	T:C	T:C	T:A	A:G	T:G	A:C	G:A	C:G	G:T	C:T	G:A	A:G	T:C
	IVP16-586-05	panel	self-fertility	SI	SI	G:G	A:T	A:G	C:T	G:T	C:C	A:C	C:C	C:C	T:T	A:A	G:G	A:T	?	T:G	A:G	T:G	C:T	G:G	G:G	T:T	G:A	G:C	T:T	C:C	YG:YG	G:A	C:C	C:C	C:C	T:T	C:C	C:C	A:A	G:G	G:G	C:C	A:A	G:G	T:T	T:T	A:A	G:G	C:C
	IVP16-586-08	panel	self-fertility	SI	SI	A:A	T:T	A:G	C:T	G:T	G:C	A:C	T:C	T:C	T:T	A:A	G:G	T:T	G:G	G:G	A:G	T:G	C:T	G:G	G:G	T:T	G:G	C:C	G:G	C:C	YG:YG	G:G	C:C	C:C	C:C	T:T	C:C	C:C	A:A	G:G	G:G	C:C	A:A	G:G	T:T	T:T	A:A	G:G	C:C
	IVP16-589-06	panel	self-fertility	SF	SC	G:G	A:T	G:G	C:T	G:T	G:G	A:A	T:T	T:T	T:T	A:A	A:G	A:A	?	T:T	G:G	G:G	T:T	G:G	G:G	T:T	A:A	G:C	T:T	G:G	CA:YG	A:A	T:C	T:C	T:C	A:T	T:C	T:C	T:A	A:G	T:G	A:C	G:A	C:C	G:T	?	G:A	A:G	T:C
	IVP16-589-10	panel	self-fertility	SI	SI	G:G	A:T	G:G	C:C	G:G	G:G	A:A	T:T	T:T	T:T	A:A	G:G	A:T	?	T:T	A:G	G:G	T:T	A:A	T:G	C:T	G:A	G:G	T:T	G:C	YG:YG	G:A	C:C	C:C	C:C	T:T	C:C	C:C	A:A	G:G	G:G	C:C	A:A	G:G	T:T	T:T	A:A	G:G	C:C
	RH16-018-05	panel	self-fertility	SF	SC	G:G	A:A	A:G	C:T	?	?	A:C	T:T	T:C	C:T	G:A	A:G	A:A	A:A	T:T	A:G	T:G	C:C	A:G	T:G	C:T	A:A	G:G	T:T	G:G	?	G:A	T:C	T:C	T:C	A:T	T:C	T:C	T:A	A:G	T:G	A:C	G:A	C:G	G:T	C:T	G:A	A:G	T:C
	RH16-019-01	panel	self-fertility	SI	SI	G:A	A:T	A:A	C:C	G:G	G:G	A:A	T:T	T:T	C:T	G:A	A:G	A:T	A:G	T:G	A:G	T:G	C:T	A:G	T:G	C:T	G:A	G:C	T:G	G:G	CA:CA	A:A	C:C	C:C	C:C	T:T	C:C	C:C	A:A	G:G	G:G	C:C	A:A	G:G	T:T	T:T	A:A	G:G	C:C
	RH16-019-03	panel	self-fertility	SI	SI	G:G	A:T	A:G	C:T	G:T	G:G	A:A	T:T	?	C:T	G:A	A:G	A:T	A:G	T:T	G:G	T:G	C:T	A:G	T:G	C:T	G:A	G:C	T:T	G:C	CA:YG	G:A	C:C	C:C	C:C	T:T	C:C	C:C	A:A	G:G	G:G	C:C	A:A	G:G	T:T	T:T	A:A	G:G	C:C
	RH16-017-02	panel	self-fertility	SF	SC	G:G	A:T	A:G	C:T	G:T	G:C	A:C	T:C	T:C	C:T	G:A	A:G	A:T	A:G	T:T	G:G	T:G	C:T	G:G	G:G	T:T	G:A	G:C	T:T	G:C	YG:YG	G:A	T:C	T:C	T:C	A:T	T:C	?	T:A	A:G	T:G	A:C	G:A	?	G:T	C:C	G:A	A:G	T:C
	RH14-496-2	panel	self-fertility	SF	SC	G:A	A:T	A:A	C:C	G:G	G:C	A:A	T:T	T:T	C:T	G:A	A:A	A:T	A:G	T:G	A:G	G:G	T:T	G:G	G:G	C:T	G:A	G:C	T:G	G:C	CA:CA	G:A	T:C	T:C	T:C	A:T	T:C	T:C	T:A	A:G	T:G	A:C	G:A	C:G	G:T	C:T	G:A	A:G	T:C
	RH89-039-16	panel	self-compatibility	SC	SC	G:A	A:T	A:A	C:C	G:G	G:C	A:C	T:C	T:C	T:T	A:A	G:G	A:T	A:G	T:G	A:A	T:T	C:C	G:G	G:G	T:T	G:A	G:C	T:G	C:C	YG:YG	G:G	T:C	T:C	T:C	A:T	T:C	T:C	T:A	A:G	T:G	A:C	G:A	C:G	G:T	C:T	G:A	A:G	T:C
	G254	panel	self-compatibility	SC	SC	G:A	A:T	A:A	?	G:G	G:G	A:A	T:T	T:T	C:C	G:G	G:G	A:T	A:G	T:G	A:G	G:G	C:T	G:G	G:G	T:T	G:A	G:C	T:G	G:C	CA:YG	A:A	T:C	T:C	T:C	A:T	T:C	T:T	T:A	A:G	T:G	A:C	G:A	C:G	G:T	C:T	G:A	A:G	T:C
	07-2N100-1-5	panel	self-compatibility	SC	SC	G:G	A:A	A:A	C:C	G:G	C:C	A:A	T:T	T:T	T:T	A:A	?	A:A	A:A	T:T	G:G	G:G	C:C	G:G	G:G	T:T	A:A	G:G	T:T	C:C	YG:YG	G:G	T:T	T:T	T:T	A:A	T:T	T:T	T:T	A:A	T:T	A:A	G:G	C:C	G:G	C:C	G:G	A:A	T:T
	07-2N104-2	panel	self-compatibility	SC	SC	G:G	A:A	A:A	C:C	G:G	C:C	A:A	T:T	T:T	T:T	A:A	?	A:A	A:A	T:T	G:G	G:G	C:C	G:G	G:G	T:T	A:A	G:G	T:T	G:G	YG:YG	G:A	T:T	T:T	T:T	A:A	T:T	T:T	T:T	?	T:T	A:A	G:G	C:C	G:G	C:C	G:G	A:A	T:T
	IVP11-389-22	IVP16-587	self-compatibility	SC	SC	G:G	A:T	A:G	C:T	G:T	G:C	A:C	T:C	T:C	T:T	A:A	G:G	A:T	A:G	T:G	A:G	T:G	C:T	A:G	T:G	C:C	G:A	G:C	T:T	C:C	YG:YG	G:A	T:C	T:C	T:C	A:T	T:C	T:C	T:A	A:G	T:G	A:C	G:A	C:C	G:T	C:T	G:A	A:G	T:C
	IVP10-281-1	IVP16-587	self-compatibility	SI	SI	A:A	T:T	A:A	C:C	G:G	G:G	A:A	T:T	T:T	T:T	A:A	G:G	T:T	G:G	G:G	G:G	T:G	T:T	G:G	T:G	C:T	G:G	C:C	G:G	C:C	YG:YG	G:A	C:C	C:C	C:C	T:T	?	C:C	A:A	G:G	G:G	C:C	A:A	G:G	T:T	T:T	A:A	G:G	C:C
	IVP16-587-3	IVP16-587	self-compatibility	SC	SC	G:A	A:T	A:A	C:C	G:G	G:G	A:A	T:T	T:T	T:T	A:A	G:G	A:T	A:G	T:G	G:G	T:G	C:T	A:A	T:G	C:T	G:A	G:C	T:G	C:C	YG:YG	A:A	T:C	T:C	T:C	A:T	T:C	T:C	T:A	A:G	T:G	A:C	G:A	C:G	G:T	C:T	G:A	A:G	T:C
	IVP16-587-7	IVP16-587	self-compatibility	SC	SC	G:A	A:T	A:G	C:T	G:T	?	A:C	T:C	T:C	T:T	A:A	G:G	A:T	A:G	T:T	G:G	T:G	T:T	G:G	G:G	T:T	G:A	G:C	T:T	C:C	YG:YG	A:A	?	T:C	T:C	A:T	T:C	T:C	T:A	A:G	T:G	A:C	G:A	C:G	G:T	C:T	G:A	A:G	T:C
	IVP16-587-8	IVP16-587	self-compatibility	SC	SC	A:A	T:T	A:A	C:C	G:G	G:C	A:C	T:C	T:C	T:T	A:A	G:G	T:T	G:G	G:G	G:G	T:T	C:T	A:A	T:G	C:T	G:G	C:C	?	C:C	YG:YG	G:A	T:C	T:C	T:C	A:T	T:C	T:C	T:A	A:G	T:G	A:C	G:A	?	G:T	C:T	G:A	?	T:C
	IVP16-587-12	IVP16-587	self-compatibility	SC	SC	A:A	T:T	A:A	C:C	G:G	G:C	A:C	T:C	T:C	T:T	A:A	G:G	?	G:G	G:G	A:G	T:T	C:T	G:G	G:G	T:T	G:G	C:C	G:G	C:C	YG:YG	G:A	T:C	T:C	T:C	A:T	T:C	T:C	T:A	A:G	T:G	A:C	G:A	C:G	G:T	C:T	G:A	A:G	T:C
	IVP16-587-21	IVP16-587	self-compatibility	SC	SC	A:A	T:T	A:G	C:T	G:T	G:G	A:A	T:T	T:T	T:T	A:A	G:G	T:T	G:G	G:G	G:G	T:T	C:T	G:G	G:G	T:T	G:G	C:C	G:G	C:C	YG:YG	G:A	T:C	T:C	T:C	A:T	T:C	T:C	T:A	A:G	T:G	A:C	G:A	C:G	G:T	C:T	G:A	A:G	T:C
	IVP16-587-26	IVP16-587	self-compatibility	SC	SC	G:A	A:T	A:G	C:T	G:T	G:G	A:A	T:T	T:T	T:T	A:A	G:G	A:T	A:G	T:G	G:G	T:T	C:T	G:G	G:G	T:T	G:A	G:C	T:G	C:C	YG:YG	G:G	T:C	T:C	T:C	A:T	T:C	T:C	T:A	A:G	T:G	A:C	G:A	C:G	G:T	C:T	G:A	A:G	T:C
	IVP16-587-41	IVP16-587	self-compatibility	SC	SC	G:A	A:T	A:A	C:C	G:G	G:G	A:A	T:T	T:T	T:T	A:A	G:G	A:T	A:G	T:G	G:G	T:G	T:T	G:G	G:G	T:T	G:A	G:C	T:G	C:C	YG:YG	G:G	T:C	T:C	T:C	A:T	T:C	T:C	T:A	A:G	T:G	A:C	G:A	C:G	G:T	C:T	G:A	A:G	T:C
	IVP16-587-43	IVP16-587	self-compatibility	SC	SC	G:A	A:T	A:A	C:C	G:G	?	A:C	T:C	T:C	T:T	A:A	G:G	A:T	A:G	T:G	G:G	T:T	C:T	G:G	G:G	T:T	G:A	G:C	T:G	C:C	YG:YG	A:A	T:C	T:C	T:C	A:T	T:C	T:C	T:A	A:G	T:G	A:C	G:A	C:G	G:T	C:T	?	A:G	T:C
	IVP16-587-48	IVP16-587	self-compatibility	SC	SC	?	T:T	?	C:T	G:T	G:G	A:A	T:T	T:T	T:T	A:A	G:G	T:T	G:G	G:G	A:G	T:T	C:T	?	T:G	C:T	G:G	C:C	G:G	C:C	YG:YG	G:G	T:C	T:C	T:C	A:T	T:C	T:C	T:A	A:G	T:G	A:C	G:A	C:G	G:T	C:T	G:A	?	?
	IVP16-587-51	IVP16-587	self-compatibility	SC	SC	G:A	A:T	A:G	C:T	G:T	G:G	A:A	T:T	T:T	T:T	A:A	G:G	A:T	A:G	T:G	A:G	T:T	C:T	A:A	G:G	T:T	G:A	G:C	T:G	C:C	YG:YG	G:G	T:C	T:C	T:C	A:T	T:C	T:C	T:A	A:G	T:G	A:C	G:A	C:G	G:T	C:T	G:A	A:G	T:C
	IVP16-587-23	IVP16-587	self-compatibility	SI	SI	A:A	T:T	?	?	G:G	G:G	A:A	T:T	T:T	T:T	A:A	G:G	T:T	G:G	G:G	G:G	T:G	T:T	G:G	G:G	T:T	G:G	C:C	G:G	C:C	YG:YG	A:A	C:C	C:C	C:C	T:T	C:C	C:C	A:A	G:G	G:G	C:C	A:A	G:G	T:T	T:T	A:A	G:G	C:C
	IVP16-587-42	IVP16-587	self-compatibility	SI	SI	A:A	T:T	A:A	C:C	G:G	?	A:A	T:T	T:T	T:T	A:A	G:G	T:T	G:G	G:G	G:G	T:G	T:T	A:G	T:T	C:C	G:G	C:C	G:G	C:C	YG:YG	G:A	C:C	C:C	C:C	T:T	C:C	C:C	A:A	G:G	G:G	C:C	A:A	G:G	T:T	T:T	A:A	G:G	C:C
	IVP16-587-54	IVP16-587	self-compatibility	SI	SI	A:A	T:T	A:A	C:C	G:G	G:G	A:A	T:T	T:T	T:T	A:A	G:G	T:T	G:G	G:G	G:G	T:T	C:T	G:G	G:G	T:T	G:G	C:C	G:G	C:C	YG:YG	A:A	C:C	C:C	C:C	T:T	C:C	C:C	A:A	G:G	G:G	C:C	A:A	G:G	T:T	T:T	A:A	G:G	C:C
	IVP16-587-59	IVP16-587	self-compatibility	SI	SI	G:A	A:T	A:A	C:C	G:G	G:C	A:C	T:C	T:C	T:T	A:A	G:G	A:T	A:G	T:G	G:G	T:G	T:T	G:G	G:G	T:T	G:A	G:C	T:G	C:C	YG:YG	G:A	C:C	C:C	C:C	T:T	C:C	C:C	A:A	G:G	G:G	?	A:A	G:G	T:T	T:T	A:A	G:G	C:C
	IVP16-587-64	IVP16-587	self-compatibility	SI	SI	A:A	T:T	?	C:C	G:G	G:G	A:A	T:T	T:T	T:T	A:A	G:G	T:T	G:G	G:G	?	T:G	C:T	?	T:T	C:C	G:G	C:C	G:G	C:C	YG:YG	G:G	C:C	C:C	C:C	T:T	C:C	C:C	A:A	G:G	G:G	C:C	A:A	G:G	T:T	T:T	A:A	G:G	C:C
	IVP16-587-68	IVP16-587	self-compatibility	SI	SI	A:A	T:T	A:A	C:C	G:G	G:G	A:A	T:T	T:T	T:T	A:A	G:G	T:T	G:G	G:G	G:G	T:G	C:T	A:A	T:G	C:T	G:G	C:C	G:G	C:C	YG:YG	G:A	C:C	C:C	C:C	T:T	C:C	C:C	A:A	G:G	G:G	C:C	A:A	G:G	T:T	T:T	A:A	G:G	C:C
	IVP16-587-73	IVP16-587	self-compatibility	SI	SI	A:A	T:T	A:A	C:C	G:G	G:G	A:A	T:T	T:T	T:T	A:A	G:G	T:T	G:G	G:G	G:G	T:G	?	G:G	G:G	T:T	G:G	C:C	G:G	C:C	YG:YG	G:A	C:C	C:C	C:C	T:T	C:C	C:C	A:A	G:G	G:G	C:C	A:A	G:G	T:T	T:T	A:A	G:G	C:C
	IVP16-587-77	IVP16-587	self-compatibility	SI	SI	A:A	T:T	A:A	C:C	G:G	G:G	A:A	T:T	T:T	T:T	A:A	G:G	T:T	G:G	G:G	G:G	T:T	C:T	A:G	T:T	C:C	G:G	C:C	G:G	C:C	YG:YG	G:A	C:C	C:C	C:C	T:T	C:C	C:C	A:A	G:G	G:G	C:C	A:A	G:G	T:T	T:T	A:A	G:G	C:C
	IVP16-587-80	IVP16-587	self-compatibility	SI	SI	A:A	T:T	A:A	C:C	G:G	G:G	A:A	T:T	T:T	T:T	A:A	G:G	T:T	G:G	G:G	G:G	T:G	C:T	G:G	T:G	C:C	G:G	C:C	G:G	C:C	YG:YG	G:A	C:C	C:C	C:C	T:T	C:C	C:C	A:A	G:G	G:G	C:C	A:A	G:G	T:T	T:T	A:A	G:G	C:C
	IVP16-587-93	IVP16-587	self-compatibility	SI	SI	A:A	T:T	A:G	C:T	G:T	G:G	A:A	T:T	T:T	T:T	A:A	G:G	T:T	G:G	G:G	G:G	T:T	C:T	G:G	G:G	T:T	G:G	C:C	G:G	C:C	YG:YG	G:G	C:C	C:C	C:C	T:T	C:C	C:C	A:A	G:G	G:G	C:C	A:A	G:G	T:T	T:T	A:A	G:G	C:C
	IVP16-587-98	IVP16-587	self-compatibility	SI	SI	A:A	T:T	A:A	C:C	G:G	G:G	A:A	T:T	T:T	T:T	A:A	G:G	T:T	G:G	G:G	A:G	T:G	T:T	G:G	T:G	C:C	G:G	C:C	G:G	C:C	YG:YG	G:A	C:C	C:C	C:C	T:T	C:C	C:C	A:A	G:G	G:G	C:C	A:A	G:G	T:T	T:T	A:A	G:G	C:C
	IVP10-281-5	IVP17-618	self-compatibility	SI	SI	A:A	T:T	A:G	C:C	G:G	G:C	A:C	T:T	T:C	T:T	A:A	G:G	T:T	G:G	G:G	G:G	G:G	T:T	G:G	G:G	T:T	G:G	C:C	G:G	C:C	YG:YG	G:G	C:C	C:C	C:C	T:T	C:C	C:C	A:A	G:G	G:G	C:C	A:A	G:G	T:T	T:T	A:A	G:G	C:C
	IVP06-158-2	IVP17-618	self-compatibility	SC	SC	G:G	A:A	?	C:T	G:T	G:G	A:A	T:T	T:T	C:T	G:A	A:G	A:A	A:A	T:T	A:G	T:G	?	A:G	T:G	C:T	A:A	G:G	T:T	G:C	CA:YG	G:A	T:C	T:C	T:C	A:T	T:C	T:C	T:A	A:G	?	A:C	G:A	C:G	G:T	C:T	G:A	A:G	T:C
	IVP17-618-31	IVP17-618	self-compatibility	SC	SC	G:A	A:T	G:G	C:C	G:G	G:G	A:A	T:T	T:T	C:T	G:A	G:G	A:T	A:G	T:T	G:G	T:G	C:T	A:G	T:G	C:T	G:A	G:C	T:T	C:C	YG:YG	G:G	T:C	T:C	T:C	A:T	T:C	T:C	T:A	A:G	T:G	A:C	G:A	C:G	G:T	C:T	G:A	A:G	T:C
	IVP17-618-33	IVP17-618	self-compatibility	SC	SC	G:A	A:T	?	C:T	G:T	G:C	A:C	T:T	T:C	C:T	G:A	A:G	A:T	A:G	T:G	G:G	T:G	C:T	G:G	G:G	T:T	G:A	G:C	T:G	C:C	YG:YG	G:G	T:C	T:C	T:C	A:T	T:C	T:C	T:A	A:G	T:G	A:C	G:A	C:G	G:T	C:T	G:A	A:G	T:C
	IVP17-618-36	IVP17-618	self-compatibility	SC	SC	G:A	A:T	A:G	C:T	G:T	G:G	A:A	T:T	T:T	C:T	G:A	A:G	A:T	A:G	T:T	A:G	T:G	C:T	G:G	G:G	T:T	G:A	G:C	T:T	G:C	CA:YG	G:A	T:C	T:C	T:C	A:T	T:C	T:C	T:A	A:G	T:G	A:C	G:A	C:G	G:T	C:T	G:A	A:G	T:C
	IVP17-618-46	IVP17-618	self-compatibility	SC	SC	G:A	A:T	?	C:T	G:T	G:G	A:A	T:T	T:T	C:T	G:A	A:G	A:T	A:G	T:G	A:G	G:G	T:T	A:G	T:G	C:T	G:A	G:C	T:G	G:C	CA:CA	G:A	T:C	T:C	T:C	A:T	T:C	T:C	T:A	A:G	T:G	A:C	G:A	C:G	G:T	C:T	G:A	A:G	T:C
	IVP17-618-60	IVP17-618	self-compatibility	SC	SC	G:A	A:T	A:A	C:C	G:G	G:G	A:A	T:T	T:T	T:T	A:A	G:G	A:T	A:G	T:T	G:G	T:G	C:T	A:G	T:G	C:T	G:A	G:C	T:T	G:C	CA:YG	G:A	T:C	T:C	T:C	A:T	T:C	T:C	T:A	A:G	T:G	A:C	G:A	C:G	G:T	C:T	?	A:G	T:C
	IVP17-618-77	IVP17-618	self-compatibility	SC	SC	G:A	A:T	G:G	C:C	G:G	G:G	A:A	T:T	T:T	T:T	A:A	G:G	A:T	A:G	T:T	A:G	G:G	T:T	A:G	T:G	C:T	G:A	G:C	T:T	C:C	YG:YG	G:G	T:C	T:C	T:C	A:T	T:C	T:C	T:A	A:G	T:G	A:C	G:A	C:G	G:T	C:T	G:A	A:G	T:C
	IVP17-618-78	IVP17-618	self-compatibility	SC	SC	G:A	A:T	A:G	C:T	G:T	G:G	A:A	T:T	T:T	T:T	A:A	G:G	A:T	?	T:G	G:G	G:G	T:T	G:G	G:G	T:T	G:A	G:C	T:G	C:C	YG:YG	G:G	T:C	T:C	T:C	A:T	T:C	T:C	T:A	A:G	T:G	A:C	G:A	C:G	G:T	C:T	G:A	A:G	T:C
	IVP17-618-79	IVP17-618	self-compatibility	SC	SC	G:A	A:T	A:A	C:C	G:G	G:G	A:A	T:T	T:T	C:T	G:A	A:G	A:T	A:G	T:T	A:G	G:G	T:T	G:G	G:G	T:T	G:A	G:C	T:T	C:C	YG:YG	G:G	T:C	T:C	T:C	A:T	T:C	T:C	T:A	A:G	T:G	A:C	G:A	C:G	G:T	C:T	G:A	A:G	T:C
	IVP17-618-82	IVP17-618	self-compatibility	SC	SC	G:A	A:T	G:G	T:T	T:T	G:G	A:A	T:T	T:T	T:T	A:A	G:G	A:T	A:G	T:G	G:G	G:G	?	G:G	G:G	T:T	G:A	G:C	T:G	G:C	CA:CA	G:A	T:C	T:C	T:C	A:T	T:C	T:C	T:A	A:G	T:G	A:C	G:A	C:G	G:T	C:T	G:A	A:G	T:C
	IVP17-618-87	IVP17-618	self-compatibility	SC	SC	?	A:T	A:G	C:T	G:T	G:G	A:A	T:T	T:T	C:T	G:A	?	A:T	A:G	T:G	G:G	G:G	?	G:G	G:G	T:T	G:A	G:C	T:G	G:C	CA:YG	G:A	T:C	T:C	T:C	A:T	T:C	T:C	T:A	A:G	T:G	A:C	G:A	C:G	G:T	C:T	G:A	A:G	T:C
	IVP17-618-97	IVP17-618	self-compatibility	SC	SC	G:A	A:T	A:A	C:C	G:G	G:C	A:C	T:T	T:C	T:T	A:A	G:G	A:T	A:G	T:G	G:G	T:G	C:T	A:G	T:G	C:T	G:A	G:C	T:G	G:C	CA:YG	G:A	T:C	T:C	T:C	A:T	T:C	T:C	T:A	A:G	T:G	A:C	G:A	C:G	G:T	C:T	G:A	A:G	T:C
	IVP17-618-98	IVP17-618	self-compatibility	SC	SC	G:A	A:T	A:G	C:T	G:T	G:G	A:A	T:T	T:T	T:T	A:A	G:G	A:T	A:G	T:T	G:G	G:G	T:T	G:G	G:G	T:T	G:A	G:C	T:T	G:C	CA:CA	G:A	T:C	T:C	T:C	A:T	T:C	T:C	T:A	A:G	T:G	A:C	G:A	C:G	G:T	C:T	G:A	A:G	T:C
	IVP17-618-1	IVP17-618	self-compatibility	SI	SI	?	A:T	A:A	C:C	G:G	G:G	A:A	T:T	T:T	T:T	A:A	G:G	A:T	A:G	T:T	G:G	G:G	T:T	A:G	T:G	C:T	G:A	G:C	T:T	C:C	YG:YG	G:G	C:C	C:C	C:C	T:T	C:C	C:C	A:A	G:G	G:G	C:C	A:A	G:G	T:T	T:T	A:A	G:G	C:C
	IVP17-618-9	IVP17-618	self-compatibility	SI	SI	?	A:T	?	C:C	G:G	G:G	A:A	T:T	T:T	T:T	A:A	G:G	A:T	A:G	T:T	G:G	G:G	T:T	G:G	G:G	T:T	G:A	G:C	T:T	?	YG:YG	G:G	C:C	C:C	C:C	T:T	C:C	C:C	A:A	G:G	G:G	C:C	A:A	G:G	T:T	T:T	A:A	G:G	C:C
	IVP17-618-38	IVP17-618	self-compatibility	SI	SI	G:A	A:T	G:G	C:C	G:G	G:G	A:A	T:T	T:T	T:T	A:A	G:G	A:T	A:G	T:T	G:G	G:G	T:T	G:G	G:G	T:T	G:G	G:C	T:T	C:C	YG:YG	G:G	C:C	C:C	C:C	T:T	C:C	C:C	A:A	G:G	G:G	C:C	A:A	G:G	T:T	T:T	A:A	G:G	?
	IVP17-618-76	IVP17-618	self-compatibility	SI	SI	G:A	A:T	A:A	C:C	G:G	G:G	A:A	T:T	T:T	T:T	A:A	G:G	A:T	A:G	T:G	G:G	G:G	T:T	G:G	G:G	T:T	G:A	G:C	T:G	C:C	YG:YG	G:G	C:C	C:C	C:C	T:T	C:C	C:C	A:A	G:G	G:G	C:C	A:A	G:G	T:T	T:T	A:A	G:G	C:C
	IVP17-618-86	IVP17-618	self-compatibility	SI	SI	G:A	A:T	A:G	C:T	G:T	G:G	A:A	T:T	T:T	C:T	G:A	?	A:T	A:G	T:G	?	G:G	?	G:G	G:G	T:T	G:A	G:C	T:G	C:C	YG:YG	G:G	C:C	C:C	C:C	T:T	C:C	C:C	A:A	G:G	G:G	C:C	A:A	G:G	T:T	T:T	A:A	G:G	C:C
	IVP17-618-91	IVP17-618	self-compatibility	SI	SI	G:A	A:T	G:G	T:T	T:T	G:G	A:A	T:T	T:C	T:T	A:A	G:G	A:T	A:G	T:T	?	G:G	T:T	?	?	T:T	G:A	G:C	T:T	G:C	CA:CA	G:A	C:C	C:C	C:C	T:T	?	C:C	A:A	G:G	G:G	C:C	A:A	G:G	T:T	T:T	A:A	G:G	C:C
	IVP17-618-93	IVP17-618	self-compatibility	SI	SI	G:A	A:T	G:G	T:T	T:T	G:G	A:A	T:T	T:T	T:T	A:A	G:G	A:T	A:G	T:T	?	G:G	T:T	?	?	T:T	G:A	G:C	T:T	G:C	CA:YG	G:A	C:C	C:C	C:C	T:T	C:C	C:C	A:A	G:G	G:G	C:C	A:A	G:G	T:T	T:T	A:A	G:G	C:C
	IVP17-618-96	IVP17-618	self-compatibility	SI	SI	G:A	A:T	G:G	C:C	G:G	G:G	A:A	T:T	T:T	T:T	A:A	G:G	A:T	A:G	T:T	?	G:G	?	G:G	?	T:T	G:A	G:C	T:T	C:C	YG:YG	G:G	C:C	C:C	C:C	T:T	C:C	C:C	A:A	G:G	G:G	C:C	A:A	G:G	T:T	T:T	A:A	G:G	C:C
	IVP92-030-14	IVP16-560	self-fertility	SF	SC	G:G	A:T	A:A	C:C	G:G	G:G	A:A	T:T	T:T	C:T	G:A	G:G	A:T	A:G	T:T	?	G:G	T:T	G:G	?	T:T	G:A	G:C	T:T	C:C	YG:YG	G:A	T:T	T:T	T:T	A:A	T:T	T:T	T:T	A:A	T:T	A:A	G:G	C:C	G:G	C:C	G:G	A:A	T:T
	IVP92-057-3	IVP16-560	self-fertility	SI	SI	G:A	A:T	G:G	C:C	G:G	G:C	A:C	T:C	T:C	C:T	G:A	A:G	A:T	A:G	T:G	A:G	G:G	T:T	A:G	T:G	C:C	G:A	G:C	T:G	C:C	YG:YG	G:G	C:C	C:C	C:C	T:T	C:C	C:C	A:A	G:G	G:G	C:C	A:A	G:G	T:T	T:T	A:A	G:G	C:C
	IVP16-560-2	IVP16-560	self-fertility	SI	SC	G:A	A:T	A:G	C:C	G:G	G:G	A:A	T:T	T:T	C:T	G:A	A:G	A:T	A:G	T:G	?	G:G	T:T	G:G	G:G	C:T	G:A	G:C	T:G	C:C	?	G:A	T:C	T:C	T:C	A:T	T:C	T:C	T:A	A:G	T:G	A:C	G:A	C:G	G:T	C:T	G:A	A:G	T:C
	IVP16-560-12	IVP16-560	self-fertility	SI	SC	A:A	T:T	A:G	C:C	G:G	G:G	A:A	T:T	T:T	C:T	G:A	A:G	T:T	G:G	G:G	?	G:G	T:T	G:G	G:G	C:T	G:G	C:C	G:G	C:C	YG:YG	G:G	T:C	T:C	T:C	A:T	T:C	T:C	T:A	A:G	T:G	A:C	G:A	C:G	G:T	C:T	G:A	A:G	T:C
	IVP16-560-28	IVP16-560	self-fertility	SI	SC	A:A	T:T	A:G	C:C	G:G	G:C	A:C	T:C	T:C	C:T	G:A	A:G	T:T	G:G	G:G	A:A	G:G	T:T	A:G	T:G	C:T	G:G	C:C	G:G	C:C	YG:YG	G:G	T:C	T:C	T:C	A:T	T:C	T:C	T:A	A:G	T:G	A:C	G:A	C:G	G:T	C:T	G:A	A:G	T:C
	IVP16-560-26	IVP16-560	self-fertility	SF	SC	G:G	A:T	A:G	C:C	G:G	G:G	A:A	T:T	T:T	C:T	G:A	A:G	A:T	A:G	T:T	?	G:G	T:T	G:G	G:G	C:T	G:A	G:C	T:T	C:C	YG:YG	G:G	T:C	T:C	T:C	A:T	T:C	T:C	T:A	A:G	T:G	A:C	G:A	C:G	G:T	C:T	G:A	A:G	T:C
	IVP16-560-31	IVP16-560	self-fertility	SF	SC	G:A	A:T	A:G	C:C	G:G	G:C	A:C	T:C	T:C	C:C	G:G	A:G	A:T	A:G	T:G	A:A	G:G	T:T	A:G	T:G	C:T	G:A	G:C	T:G	C:C	YG:YG	G:G	T:C	T:C	T:C	A:T	T:C	T:C	T:A	A:G	T:G	A:C	G:A	C:G	G:T	C:T	G:A	A:G	T:C
	IVP16-560-34	IVP16-560	self-fertility	SF	SC	G:A	?	A:G	C:C	G:G	G:G	A:A	T:T	T:T	C:T	G:A	A:G	A:T	A:G	T:G	A:G	G:G	T:T	A:G	T:G	C:T	G:A	G:C	T:G	C:C	YG:YG	G:A	T:C	T:C	T:C	A:T	T:C	T:C	?	A:G	T:G	A:C	G:A	C:G	G:T	C:T	G:A	A:G	T:C
[truncated: 1 more columns]
